# Supplementary material for: 17β-estradiol upregulates oxytocin and the oxytocin receptor in C2C12 myotubes
Source: PeerJ. 2017 Mar 30;5:e3124. doi: 10.7717/peerj.3124 (PMC5376115; doi:10.7717/peerj.3124)
Supplement: Supplemental Information 1 [file peerj-05-3124-s001.zip]

Archive with 13 entries (13 files):
- qPCR Fabp4 gene_chronic treatment.xls
- qPCR myogenic factors Oxt Oxtr genes_chronic treatment.xls
- qPCR Oxt gene_acute treatment.xls
- qPCR Pparg gene_chronic treatment.xls
- quantification OXTR OXT.xlsx
- elisa MB.xls
- ELISA MT acute treatment.xls
- fusion index raw data.xlsx
- graph genes.xlsx
- MB MT K oxtr oxt tutti exp.xlsx
- OXTR MT acuti.xls
- positive control ELISA.xls
- qPCR Fabp3 gene_chronic treatment.xls
