# Supplementary material for: 17β-estradiol upregulates oxytocin and the oxytocin receptor in C2C12 myotubes
Source: PeerJ. 2017 Mar 30;5:e3124. doi: 10.7717/peerj.3124 (PMC5376115; doi:10.7717/peerj.3124)
Supplement: Supplemental Information 1 [file peerj-05-3124-s001.zip › qPCR Fabp4 gene_chronic treatment.xls]

## Sheet: E2
exp. 1
Condition	sample ID	Gene	Mean Cq	Cq SD	ΔCq	mean ΔCq control	ΔΔCq	2-ΔΔCq	mean	sd
MT 8 day + vehicle	9	Fabp4	29.84	0.1017	14.53	14.485	0.045	0.96929	1.00049	0.0441188
MT 8 day + vehicle	10	Fabp4	30.13	0.21489	14.44		-0.045	1.03168
MT 8 day + E2 10 nM	11	Fabp4	29.21	0.04008	13.75		-0.735	1.6644	1.92271	0.365304
MT 8 day + E2 10 nM	12	Fabp4	28.9	0.11062	13.36		-1.125	2.18102
MT 8 day + vehicle	9	Ppia	15.31	0.0282
MT 8 day + vehicle	10	Ppia	15.69	0.1108
MT 8 day + E2 10 nM	11	Ppia	15.46	0.23828
MT 8 day + E2 10 nM	12	Ppia	15.54	0.07551
exp. 2
Condition	sample ID	Gene	Mean Cq	Cq SD	ΔCq	mean ΔCq control	ΔΔCq	2-ΔΔCq	mean	sd
MT 8 day + vehicle	25	Fabp4	31.63	0.36238	15.57	14.335	1.235	0.424842	1.38933	1.36399
MT 8 day + vehicle	26	Fabp4	30.07	0.27974	13.1		-1.235	2.35381
MT 8 day + E2 10 nM	27	Fabp4	29.97	0.18735	13.48		-0.855	1.80876	1.19255	0.871449
MT 8 day + E2 10 nM	28	Fabp4	31.85	0.3418	15.13		0.795	0.576343
MT 8 day + vehicle	25	Ppia	16.06	0.02344
MT 8 day + vehicle	26	Ppia	16.97	0.10911
MT 8 day + E2 10 nM	27	Ppia	16.49	0.02691
MT 8 day + E2 10 nM	28	Ppia	16.72	0.06933
exp. 3
Condition	sample ID	Gene	Mean Cq	Cq SD	ΔCq	mean ΔCq control	ΔΔCq	2-ΔΔCq	mean	sd
MT 8 day + vehicle	41	Fabp4	32.35	0.78966	15.79	14.615	1.175	0.442884	1.35041	1.28343
MT 8 day + vehicle	42	Fabp4	29.72	0.0955	13.44		-1.175	2.25793
MT 8 day + E2 10 nM	43	Fabp4	30.75	0.38029	14.94		0.325	0.798298	1.54387	1.0544
MT 8 day + E2 10 nM	44	Fabp4	29.93	0.16825	13.42		-1.195	2.28945
MT 8 day + vehicle	41	Ppia	16.56	0.04808
MT 8 day + vehicle	42	Ppia	16.28	0.00311
MT 8 day + E2 10 nM	43	Ppia	15.81	0.11643
MT 8 day + E2 10 nM	44	Ppia	16.51	0.07047
exp. 4
Condition	sample ID	Gene	Mean Cq	Cq SD	ΔCq	mean ΔCq control	ΔΔCq	2-ΔΔCq	mean	sd
MT 8 day + vehicle	57	Fabp4	30.06	0.05603	13.2	14.47	-1.27	2.41162	1.41314	1.41206
MT 8 day + vehicle	58	Fabp4	31.66	0.05552	15.74		1.27	0.41466
MT 8 day + E2 10 nM	59	Fabp4	32.23	0.0462	15.73		1.26	0.417544	1.40625	1.39824
MT 8 day + E2 10 nM	60	Fabp4	31.58	0.76757	13.21		-1.26	2.39496
MT 8 day + vehicle	57	Ppia	16.86	0.00624
MT 8 day + vehicle	58	Ppia	15.92	0.01221
MT 8 day + E2 10 nM	59	Ppia	16.5	0.02207
MT 8 day + E2 10 nM	60	Ppia	18.37	0.04511
exp. 5
Condition	sample ID	Gene	Mean Cq	Cq SD	ΔCq	mean ΔCq control	ΔΔCq	2-ΔΔCq	mean	sd
MT 8 day + vehicle	73	Fabp4	31.13	0.07107	16.03	15.865	0.165	0.891929	1.00655	0.162095
MT 8 day + vehicle	74	Fabp4	30.69	0.04744	15.7		-0.165	1.12117
MT 8 day + E2 10 nM	75	Fabp4	29.2	0.09054	13.8		-2.065	4.18434	3.87603	0.43602
MT 8 day + E2 10 nM	76	Fabp4	29.7	0.2677	14.03		-1.835	3.56771
MT 8 day + vehicle	73	Ppia	15.1	0.06166
MT 8 day + vehicle	74	Ppia	14.99	0.28221
MT 8 day + E2 10 nM	75	Ppia	15.4	0.07952
MT 8 day + E2 10 nM	76	Ppia	15.67	0.32677

## Sheet: E2+OXT
exp. 1
Condition	sample ID	Gene	Mean Cq	Cq SD	ΔCq	mean ΔCq control	ΔΔCq	2-ΔΔCq	mean	sd
MT 8 day + vehicle	9	Fabp4	31.08	0.18308	14.6	14.65	-0.05	1.03526	1.0006	0.0490227
MT 8 day + vehicle	10	Fabp4	30.74	0.05104	14.7		0.05	0.965936
MT 8 day + E2 10 nM + OXT 10 µM	11	Fabp4	30.02	0.01345	12.83		-1.82	3.53081	3.04883	0.681623
MT 8 day + E2 10 nM + OXT 10 µM	12	Fabp4	30.27	0.29906	13.29		-1.36	2.56685
MT 8 day + vehicle	9	Ppia	16.48	0.00141
MT 8 day + vehicle	10	Ppia	16.04	0.02182
MT 8 day + E2 10 nM + OXT 10 µM	11	Ppia	17.19	0.03763
MT 8 day + E2 10 nM + OXT 10 µM	12	Ppia	16.98	0.15225
exp. 2
Condition	sample ID	Gene	Mean Cq	Cq SD	ΔCq	mean ΔCq control	ΔΔCq	2-ΔΔCq	mean	sd
MT 8 day + vehicle	25	Fabp4	29.49	0.00582	12.8	13.005	-0.205	1.15269	1.01011	0.20163
MT 8 day + vehicle	26	Fabp4	29.33	0.11548	13.21		0.205	0.867539
MT 8 day + E2 10 nM + OXT 10 µM	27	Fabp4	30.08	0.32398	13.54		0.535	0.690159	0.758304	0.0963727
MT 8 day + E2 10 nM + OXT 10 µM	28	Fabp4	28.53	0.08506	13.28		0.275	0.82645
MT 8 day + vehicle	25	Ppia	16.69	0.04276
MT 8 day + vehicle	26	Ppia	16.12	0.02332
MT 8 day + E2 10 nM + OXT 10 µM	27	Ppia	16.54	0.01854
MT 8 day + E2 10 nM + OXT 10 µM	28	Ppia	15.25	0.06463
exp. 3
Condition	sample ID	Gene	Mean Cq	Cq SD	ΔCq	mean ΔCq control	ΔΔCq	2-ΔΔCq	mean	sd
MT 8 day + vehicle	41	Fabp4	31.45	0.49521	15.42	15.355	0.065	0.955945	1.00102	0.0637383
MT 8 day + vehicle	42	Fabp4	31.28	0.32991	15.29		-0.065	1.04608
MT 8 day + E2 10 nM + OXT 10 µM	43	Fabp4	29.83	0.00276	14.04		-1.315	2.48802	2.3967	0.129153
MT 8 day + E2 10 nM + OXT 10 µM	44	Fabp4	30.09	0.18282	14.15		-1.205	2.30537
MT 8 day + vehicle	41	Ppia	16.03	0.25152
MT 8 day + vehicle	42	Ppia	15.99	0.07925
MT 8 day + E2 10 nM + OXT 10 µM	43	Ppia	15.79	0.05205
MT 8 day + E2 10 nM + OXT 10 µM	44	Ppia	15.94	0.01244
exp. 4
Condition	sample ID	Gene	Mean Cq	Cq SD	ΔCq	mean ΔCq control	ΔΔCq	2-ΔΔCq	mean	sd
MT 8 day + vehicle	57	Fabp4	31.55	0.16463	15.41	15.12	0.29	0.817902	1.02027	0.286193
MT 8 day + vehicle	58	Fabp4	31.04	0.13794	14.83		-0.29	1.22264
MT 8 day + E2 10 nM + OXT 10 µM	59	Fabp4	30.11	0.18961	13.23		-1.89	3.70635	4.23159	0.742799
MT 8 day + E2 10 nM + OXT 10 µM	60	Fabp4	29.03	0.18167	12.87		-2.25	4.75683
MT 8 day + vehicle	57	Ppia	16.14	0.04022
MT 8 day + vehicle	58	Ppia	16.21	0.08028
MT 8 day + E2 10 nM + OXT 10 µM	59	Ppia	16.88	0.07698
MT 8 day + E2 10 nM + OXT 10 µM	60	Ppia	16.16	0.12318
exp. 5
Condition	sample ID	Gene	Mean Cq	Cq SD	ΔCq	mean ΔCq control	ΔΔCq	2-ΔΔCq	mean	sd
MT 8 day + vehicle	73	Fabp4	30.52	0.05066	14.49	14.595	-0.105	1.07549	1.00265	0.103018
MT 8 day + vehicle	74	Fabp4	30.67	0.134	14.7		0.105	0.929805
MT 8 day + E2 10 nM + OXT 10 µM	75	Fabp4	29.44	0.82856	12.91		-1.685	3.2154	2.85171	0.514336
MT 8 day + E2 10 nM + OXT 10 µM	76	Fabp4	29.1	0.45908	13.28		-1.315	2.48802
MT 8 day + vehicle	73	Ppia	16.03	0.10754
MT 8 day + vehicle	74	Ppia	15.97	0.04081
MT 8 day + E2 10 nM + OXT 10 µM	75	Ppia	16.53	0.00572
MT 8 day + E2 10 nM + OXT 10 µM	76	Ppia	15.82	0.07687

## Sheet: OXT
exp. 1
Condition	sample ID	Gene	Mean Cq	Cq SD	ΔCq	mean ΔCq control	ΔΔCq	2-ΔΔCq	mean	sd
MT 8 day + vehicle	9	Fabp4	31.66	0.24419	15.77	15.575	0.195	0.873573	1.00915	0.191733
MT 8 day + vehicle	10	Fabp4	31.69	0.52607	15.38		-0.195	1.14472
MT 8 day + OXT 10 µM	11	Fabp4	30.47	0.20711	15.22		-0.355	1.27899	1.08238	0.278047
MT 8 day + OXT 10 µM	12	Fabp4	31.81	0.04914	15.75		0.175	0.885768
MT 8 day + vehicle	9	Ppia	15.89	0.13741
MT 8 day + vehicle	10	Ppia	16.31	0.04988
MT 8 day + OXT 10 µM	11	Ppia	15.25	0.05981
MT 8 day + OXT 10 µM	12	Ppia	16.06	0.08298
exp. 2
Condition	sample ID	Gene	Mean Cq	Cq SD	ΔCq	mean ΔCq control	ΔΔCq	2-ΔΔCq	mean	sd
MT 8 day + vehicle	25	Fabp4	31.03	0.0461	14.4	14.57	-0.17	1.12506	1.00695	0.16703
MT 8 day + vehicle	26	Fabp4	31.35	0.62992	14.74		0.17	0.888843
MT 8 day + OXT 10 µM	27	Fabp4	30.97	0.137	14.79		0.22	0.858565	0.654595	0.288457
MT 8 day + OXT 10 µM	28	Fabp4	31.34	0.23952	15.72		1.15	0.450625
MT 8 day + vehicle	25	Ppia	16.63	0.04545
MT 8 day + vehicle	26	Ppia	16.61	0.08551
MT 8 day + OXT 10 µM	27	Ppia	16.18	0.28492
MT 8 day + OXT 10 µM	28	Ppia	15.62	0.15107
exp. 3
Condition	sample ID	Gene	Mean Cq	Cq SD	ΔCq	mean ΔCq control	ΔΔCq	2-ΔΔCq	mean	sd
MT 8 day + vehicle	41	Fabp4	29.87	0.57803	12.98	12.745	0.235	0.849685	1.0133	0.231381
MT 8 day + vehicle	42	Fabp4	29.76	0.08614	12.51		-0.235	1.17691
MT 8 day + OXT 10 µM	43	Fabp4	29.73	0.03	13.28		0.535	0.690159	0.580775	0.154691
MT 8 day + OXT 10 µM	44	Fabp4	30.64	0.11316	13.83		1.085	0.471392
MT 8 day + vehicle	41	Ppia	16.89	0.03422
MT 8 day + vehicle	42	Ppia	17.25	0.18906
MT 8 day + OXT 10 µM	43	Ppia	16.45	0.07107
MT 8 day + OXT 10 µM	44	Ppia	16.81	0.08809
exp. 4
Condition	sample ID	Gene	Mean Cq	Cq SD	ΔCq	mean ΔCq control	ΔΔCq	2-ΔΔCq	mean	sd
MT 8 day + vehicle	57	Fabp4	28.83	0.3748	12.52	12.425	0.095	0.936272	1.00217	0.0931918
MT 8 day + vehicle	58	Fabp4	29.88	0.16804	12.33		-0.095	1.06807
MT 8 day + OXT 10 µM	59	Fabp4	30.84	0.12079	13.82		1.395	0.380245	0.38424	0.00564961
MT 8 day + OXT 10 µM	60	Fabp4	30.8	0.04063	13.79		1.365	0.388234
MT 8 day + vehicle	57	Ppia	16.31	0.1042
MT 8 day + vehicle	58	Ppia	17.55	0.06787
MT 8 day + OXT 10 µM	59	Ppia	17.02	0.08188
MT 8 day + OXT 10 µM	60	Ppia	17.01	0.00573
exp. 5
Condition	sample ID	Gene	Mean Cq	Cq SD	ΔCq	mean ΔCq control	ΔΔCq	2-ΔΔCq	mean	sd
MT 8 day + vehicle	73	Fabp4	28.98	0.0779	12.18	12.255	-0.075	1.05336	1.00135	0.0735525
MT 8 day + vehicle	74	Fabp4	28.94	0.28924	12.33		0.075	0.949342
MT 8 day + OXT 10 µM	75	Fabp4	29.44	0.20823	13.28		1.025	0.49141	0.394872	0.136526
MT 8 day + OXT 10 µM	76	Fabp4	30	0.12037	14		1.745	0.298334
MT 8 day + vehicle	73	Ppia	16.8	0.0701
MT 8 day + vehicle	74	Ppia	16.61	0.04264
MT 8 day + OXT 10 µM	75	Ppia	16.16	0.00355
MT 8 day + OXT 10 µM	76	Ppia	16	0.04708
