# Supplementary material for: 17β-estradiol upregulates oxytocin and the oxytocin receptor in C2C12 myotubes
Source: PeerJ. 2017 Mar 30;5:e3124. doi: 10.7717/peerj.3124 (PMC5376115; doi:10.7717/peerj.3124)
Supplement: Supplemental Information 1 [file peerj-05-3124-s001.zip › qPCR myogenic factors Oxt Oxtr genes_chronic treatment.xls]

## Sheet: E2
exp. 1
Condition	sample ID	Gene	Mean Cq	Cq SD	ΔCq	mean ΔCq control	ΔΔCq	2-ΔΔCq	mean	sd
MT 8 day + vehicle	9	Myh	18.45	0.01147	2.8	2.825	-0.025	1.01748	1.00015	0.0245077
MT 8 day + vehicle	10	Myh	18.87	0.0313	2.85		0.025	0.982821
MT 8 day + E2 10 nM	11	Myh	18.75	0.01246	2.96		0.135	0.91067	0.901299	0.0132521
MT 8 day + E2 10 nM	12	Myh	18.86	0.06723	2.99		0.165	0.891929
MT 8 day + vehicle	9	Myf6	26.22	0.08047	10.57	10.64	-0.07	1.04972	1.00118	0.068645
MT 8 day + vehicle	10	Myf6	26.73	0.03858	10.71		0.07	0.952638
MT 8 day + E2 10 nM	11	Myf6	26.85	0.03212	11.06		0.42	0.747425	0.791256	0.0619873
MT 8 day + E2 10 nM	12	Myf6	26.77	0.09103	10.9		0.26	0.835088
MT 8 day + vehicle	9	Myf5	23.6	0.07437	7.95	7.885	0.065	0.955945	1.00102	0.0637383
MT 8 day + vehicle	10	Myf5	23.84	0.0412	7.82		-0.065	1.04608
MT 8 day + E2 10 nM	11	Myf5	23.61	0.16608	7.82		-0.065	1.04608	1.05708	0.0155425
MT 8 day + E2 10 nM	12	Myf5	23.66	0.0148	7.79		-0.095	1.06807
MT 8 day + vehicle	9	Myod	20.52	0.09693	4.87	4.685	0.185	0.879649	1.00823	0.181845
MT 8 day + vehicle	10	Myod	20.52	0.0174	4.5		-0.185	1.13682
MT 8 day + E2 10 nM	11	Myod	20.6	0.27738	4.81		0.125	0.917004	0.95333	0.0513732
MT 8 day + E2 10 nM	12	Myod	20.57	0.20276	4.7		0.015	0.989657
MT 8 day + vehicle	9	Myog	17.89	0.00401	2.24	2.15	0.09	0.939523	1.00195	0.0882805
MT 8 day + vehicle	10	Myog	18.08	0.03983	2.06		-0.09	1.06437
MT 8 day + E2 10 nM	11	Myog	17.73	0.10157	1.94		-0.21	1.15669	1.16884	0.0171859
MT 8 day + E2 10 nM	12	Myog	17.78	0.05361	1.91		-0.24	1.18099
MT 8 day + vehicle	9	Oxt	32.91	0.33575	17.26	17.37	-0.11	1.07923	1.00291	0.107933
MT 8 day + vehicle	10	Oxt	33.5	0.69291	17.48		0.11	0.926588
MT 8 day + E2 10 nM	11	Oxt	33.25	0.37713	17.46		0.09	0.939523	0.813647	0.178015
MT 8 day + E2 10 nM	12	Oxt	33.78	1.12865	17.91		0.54	0.687771
MT 8 day + vehicle	9	Oxtr	33.16	0.56961	17.51	17.975	-0.465	1.38032	1.05239	0.463753
MT 8 day + vehicle	10	Oxtr	34.46	1.02228	18.44		0.465	0.724471
MT 8 day + E2 10 nM	11	Oxtr	28.44	0.02892	12.65		-5.325	40.0853	36.8964	4.50972
MT 8 day + E2 10 nM	12	Oxtr	28.77	0.01013	12.9		-5.075	33.7076
MT 8 day + vehicle	9	Ppia	15.65	0.0282
MT 8 day + vehicle	10	Ppia	16.02	0.1108
MT 8 day + E2 10 nM	11	Ppia	15.79	0.23828
MT 8 day + E2 10 nM	12	Ppia	15.87	0.0451
exp. 2
Condition	sample ID	Gene	Mean Cq	Cq SD	ΔCq	mean ΔCq control	ΔΔCq	2-ΔΔCq	mean	sd
MT 8 day + vehicle	25	Myh	18.98	0.19105	3.19	3.26	-0.07	1.04972	1.00118	0.068645
MT 8 day + vehicle	26	Myh	20.03	0.02833	3.33		0.07	0.952638
MT 8 day + E2 10 nM	27	Myh	19.83	0.0925	3.61		0.35	0.784584	0.913525	0.18235
MT 8 day + E2 10 nM	28	Myh	20.1	0.04558	3.2		-0.06	1.04247
MT 8 day + vehicle	25	Myf6	27.28	0.2084	11.49	11.275	0.215	0.861546	1.01113	0.211536
MT 8 day + vehicle	26	Myf6	27.76	0.46925	11.06		-0.215	1.1607
MT 8 day + E2 10 nM	27	Myf6	27.66	0.65094	11.44		0.165	0.891929	1.09889	0.292694
MT 8 day + E2 10 nM	28	Myf6	27.79	0.18505	10.89		-0.385	1.30586
MT 8 day + vehicle	25	Myf5	25.22	0.08969	9.43	9.03	0.4	0.757858	1.03868	0.397146
MT 8 day + vehicle	26	Myf5	25.33	0.10594	8.63		-0.4	1.31951
MT 8 day + E2 10 nM	27	Myf5	25.42	0.26776	9.2		0.17	0.888843	1.42384	0.756603
MT 8 day + E2 10 nM	28	Myf5	24.96	0.37541	8.06		-0.97	1.95884
MT 8 day + vehicle	25	Myod	23.77	0.06772	7.98	7.76	0.22	0.858565	1.01165	0.216494
MT 8 day + vehicle	26	Myod	24.24	0.1898	7.54		-0.22	1.16473
MT 8 day + E2 10 nM	27	Myod	24.91	0.00529	8.69		0.93	0.524858	1.31215	1.11339
MT 8 day + E2 10 nM	28	Myod	23.59	0.12934	6.69		-1.07	2.09943
MT 8 day + vehicle	25	Myog	22.82	0.00052	7.03	6.69	0.34	0.790041	1.0279	0.336382
MT 8 day + vehicle	26	Myog	23.05	0.12096	6.35		-0.34	1.26576
MT 8 day + E2 10 nM	27	Myog	24.66	0.45931	8.44		1.75	0.297302	2.69777	3.39478
MT 8 day + E2 10 nM	28	Myog	21.24	0.0215	4.34		-2.35	5.09824
MT 8 day + vehicle	25	Oxt	32.95	0.0951	17.16	17.1	0.06	0.959264	1.00086	0.0588324
MT 8 day + vehicle	26	Oxt	33.74	0.03164	17.04		-0.06	1.04247
MT 8 day + E2 10 nM	27	Oxt	33.77	0.45146	17.55		0.45	0.732043	0.442436	0.409565
MT 8 day + E2 10 nM	28	Oxt	36.71	0.18709	19.81		2.71	0.15283
MT 8 day + vehicle	25	Oxtr	32.83	0.01299	17.04	16.78	0.26	0.835088	1.01628	0.256249
MT 8 day + vehicle	26	Oxtr	33.22	0.40625	16.52		-0.26	1.19748
MT 8 day + E2 10 nM	27	Oxtr	32.51	0.24632	16.29		-0.49	1.40444	0.757775	0.914529
MT 8 day + E2 10 nM	28	Oxtr	36.85	0	19.95		3.17	0.111105
MT 8 day + vehicle	25	Ppia	15.79	0.02344
MT 8 day + vehicle	26	Ppia	16.7	0.10911
MT 8 day + E2 10 nM	27	Ppia	16.22	0.02691
MT 8 day + E2 10 nM	28	Ppia	16.9	0.09947
exp. 3
Condition	sample ID	Gene	Mean Cq	Cq SD	ΔCq	mean ΔCq control	ΔΔCq	2-ΔΔCq	mean	sd
MT 8 day + vehicle	41	Myh	19.87	0.03598	3.15	3.22	-0.07	1.04972	1.00118	0.068645
MT 8 day + vehicle	42	Myh	19.72	0.09723	3.29		0.07	0.952638
MT 8 day + E2 10 nM	43	Myh	19.13	0.0333	3.17		-0.05	1.03526	0.997265	0.0537407
MT 8 day + E2 10 nM	44	Myh	19.94	0.02319	3.28		0.06	0.959264
MT 8 day + vehicle	41	Myf6	27.86	0.05343	11.14	11.165	-0.025	1.01748	1.00015	0.0245077
MT 8 day + vehicle	42	Myf6	27.62	0.03775	11.19		0.025	0.982821
MT 8 day + E2 10 nM	43	Myf6	26.75	0.0483	10.79		-0.375	1.29684	1.31046	0.0192682
MT 8 day + E2 10 nM	44	Myf6	27.42	0.14647	10.76		-0.405	1.32409
MT 8 day + vehicle	41	Myf5	24.03	0.05721	7.31	7.45	-0.14	1.10191	1.00471	0.137452
MT 8 day + vehicle	42	Myf5	24.02	0.26463	7.59		0.14	0.907519
MT 8 day + E2 10 nM	43	Myf5	23.02	0.04494	7.06		-0.39	1.31039	1.12823	0.257624
MT 8 day + E2 10 nM	44	Myf5	24.19	0.04056	7.53		0.08	0.946058
MT 8 day + vehicle	41	Myod	23.04	0.00946	6.32	6.445	-0.125	1.09051	1.00376	0.122686
MT 8 day + vehicle	42	Myod	23	0.07078	6.57		0.125	0.917004
MT 8 day + E2 10 nM	43	Myod	21.98	0.02513	6.02		-0.425	1.34257	1.05684	0.404088
MT 8 day + E2 10 nM	44	Myod	23.48	0.13795	6.82		0.375	0.771105
MT 8 day + vehicle	41	Myog	20.46	0.0623	3.74	3.84	-0.1	1.07177	1.0024	0.0981043
MT 8 day + vehicle	42	Myog	20.37	0.0723	3.94		0.1	0.933033
MT 8 day + E2 10 nM	43	Myog	19.38	0.11855	3.42		-0.42	1.33793	1.01047	0.463089
MT 8 day + E2 10 nM	44	Myog	21.05	0.00806	4.39		0.55	0.68302
MT 8 day + vehicle	41	Oxt	35.69	1.27761	18.97	18.705	0.265	0.832199	1.01692	0.261232
MT 8 day + vehicle	42	Oxt	34.87	0.19543	18.44		-0.265	1.20164
MT 8 day + E2 10 nM	43	Oxt	34.41	0.50055	18.45		-0.255	1.19334	0.847536	0.489035
MT 8 day + E2 10 nM	44	Oxt	36.36	0.58218	19.7		0.995	0.501736
MT 8 day + vehicle	41	Oxtr	35.9	0	19.18	18.845	0.335	0.792784	1.02708	0.331345
MT 8 day + vehicle	43	Oxtr	34.94	0	18.51		-0.335	1.26138
MT 8 day + E2 10 nM	44	Oxtr	30.93	0.19424	14.97		-3.875	14.6721	21.0256	8.98519
MT 8 day + E2 10 nM	42	Oxtr	30.73	0.26999	14.07		-4.775	27.379
MT 8 day + vehicle	41	Ppia	16.72	0.04808
MT 8 day + vehicle	42	Ppia	16.43	0.00311
MT 8 day + E2 10 nM	43	Ppia	15.96	0.11643
MT 8 day + E2 10 nM	44	Ppia	16.66	0.08674
exp. 4
Condition	sample ID	Gene	Mean Cq	Cq SD	ΔCq	mean ΔCq control	ΔΔCq	2-ΔΔCq	mean	sd
MT 8 day + vehicle	57	Myh	19.39	0.04083	2.1	2.35	-0.25	1.18921	1.01505	0.246293
MT 8 day + vehicle	58	Myh	18.94	0.00098	2.6		0.25	0.840896
MT 8 day + E2 10 nM	59	Myh	19.57	0.03321	2.64		0.29	0.817902	0.803972	0.0197005
MT 8 day + E2 10 nM	60	Myh	21.49	0.04882	2.69		0.34	0.790041
MT 8 day + vehicle	57	Myf6	27.75	0.04139	10.46	10.5	-0.04	1.02811	1.00038	0.0392153
MT 8 day + vehicle	58	Myf6	26.88	0.00354	10.54		0.04	0.972655
MT 8 day + E2 10 nM	59	Myf6	26.18	0.01856	9.25		-1.25	2.37841	2.89448	0.729823
MT 8 day + E2 10 nM	60	Myf6	27.53	0.31725	8.73		-1.77	3.41054
MT 8 day + vehicle	57	Myf5	25.1	0.05705	7.81	7.965	-0.155	1.11342	1.00578	0.152232
MT 8 day + vehicle	58	Myf5	24.46	0.08169	8.12		0.155	0.898132
MT 8 day + E2 10 nM	59	Myf5	24.05	0.08778	7.12		-0.845	1.79626	1.84092	0.0631477
MT 8 day + E2 10 nM	60	Myf5	25.85	0.03402	7.05		-0.915	1.88557
MT 8 day + vehicle	57	Myod	23.83	0.00899	6.54	6.605	-0.065	1.04608	1.00102	0.0637383
MT 8 day + vehicle	58	Myod	23.01	0.05657	6.67		0.065	0.955945
MT 8 day + E2 10 nM	59	Myod	23.28	0.08213	6.35		-0.255	1.19334	1.23174	0.0543166
MT 8 day + E2 10 nM	60	Myod	25.06	0.21688	6.26		-0.345	1.27015
MT 8 day + vehicle	57	Myog	21.53	0.00454	4.24	4.36	-0.12	1.08673	1.00346	0.117767
MT 8 day + vehicle	58	Myog	20.82	0.00365	4.48		0.12	0.920188
MT 8 day + E2 10 nM	59	Myog	20.93	0.16228	4		-0.36	1.28343	1.23632	0.0666227
MT 8 day + E2 10 nM	60	Myog	22.91	0.33826	4.11		-0.25	1.18921
MT 8 day + vehicle	57	Oxt	34.5	0.70775	17.21	17.205	0.005	0.99654	1.00001	0.0049013
MT 8 day + vehicle	58	Oxt	33.54	0.62445	17.2		-0.005	1.00347
MT 8 day + E2 10 nM	59	Oxt	35.31	0.68915	18.38		1.175	0.442884	1.00331	0.792565
MT 8 day + E2 10 nM	60	Oxt	35.36	0.00371	16.56		-0.645	1.56374
MT 8 day + vehicle	57	Oxtr	36.61	0	19.32	19.48	-0.16	1.11729	1.00616	0.157163
MT 8 day + vehicle	58	Oxtr	35.98	0	19.64		0.16	0.895025
MT 8 day + E2 10 nM	59	Oxtr	30.89	0.22712	13.96		-5.52	45.8866	48.05	3.05952
MT 8 day + E2 10 nM	60	Oxtr	32.63	0.36601	13.83		-5.65	50.2134
MT 8 day + vehicle	57	Ppia	17.29	0.00624
MT 8 day + vehicle	58	Ppia	16.34	0.01221
MT 8 day + E2 10 nM	59	Ppia	16.93	0.02207
MT 8 day + E2 10 nM	60	Ppia	18.8	0.07447
exp. 5
Condition	sample ID	Gene	Mean Cq	Cq SD	ΔCq	mean ΔCq control	ΔΔCq	2-ΔΔCq	mean	sd
MT 8 day + vehicle	73	Myh	18.11	0.00586	2.57	2.74	-0.17	1.12506	1.00695	0.16703
MT 8 day + vehicle	74	Myh	18.34	0.13532	2.91		0.17	0.888843
MT 8 day + E2 10 nM	75	Myh	18.89	0.02104	3.05		0.31	0.806642	0.886289	0.112638
MT 8 day + E2 10 nM	76	Myh	18.9	0.02468	2.79		0.05	0.965936
MT 8 day + vehicle	73	Myf6	25.1	0.12698	9.56	9.785	-0.225	1.16878	1.01219	0.221453
MT 8 day + vehicle	74	Myf6	25.44	0.11309	10.01		0.225	0.855595
MT 8 day + E2 10 nM	75	Myf6	24.37	0.07991	8.53		-1.255	2.38667	2.72489	0.478318
MT 8 day + E2 10 nM	76	Myf6	24.28	0.00914	8.17		-1.615	3.06312
MT 8 day + vehicle	73	Myf5	22.35	0.0007	6.81	7	-0.19	1.14076	1.00868	0.186788
MT 8 day + vehicle	74	Myf5	22.62	0.08097	7.19		0.19	0.876606
MT 8 day + E2 10 nM	75	Myf5	22.07	0.0364	6.23		-0.77	1.70527	1.79216	0.122878
MT 8 day + E2 10 nM	76	Myf5	22.2	0.11657	6.09		-0.91	1.87905
MT 8 day + vehicle	73	Myod	20.93	0.03134	5.39	5.5	-0.11	1.07923	1.00291	0.107933
MT 8 day + vehicle	74	Myod	21.04	0.01572	5.61		0.11	0.926588
MT 8 day + E2 10 nM	75	Myod	21.03	0.01367	5.19		-0.31	1.23971	1.33188	0.13035
MT 8 day + E2 10 nM	76	Myod	21.1	0.16379	4.99		-0.51	1.42405
MT 8 day + vehicle	73	Myog	17.92	0.01456	2.38	2.645	-0.265	1.20164	1.01692	0.261232
MT 8 day + vehicle	74	Myog	18.34	0.01926	2.91		0.265	0.832199
MT 8 day + E2 10 nM	75	Myog	18.32	0.02163	2.48		-0.165	1.12117	1.20008	0.111595
MT 8 day + E2 10 nM	76	Myog	18.4	0.11124	2.29		-0.355	1.27899
MT 8 day + vehicle	73	Oxt	32.86	0.46388	17.32	17.49	-0.17	1.12506	1.00695	0.16703
MT 8 day + vehicle	74	Oxt	33.09	0.19041	17.66		0.17	0.888843
MT 8 day + E2 10 nM	75	Oxt	32.67	0.46637	16.83		-0.66	1.58008	1.29004	0.41018
MT 8 day + E2 10 nM	76	Oxt	33.6	0.63986	17.49		0	1
MT 8 day + vehicle	73	Oxtr	34.07	0.35801	18.53	18.2	0.33	0.795536	1.02627	0.326313
MT 8 day + vehicle	74	Oxtr	33.3	0.09778	17.87		-0.33	1.25701
MT 8 day + E2 10 nM	75	Oxtr	28.98	0.13326	13.14		-5.06	33.3589	38.9954	7.97114
MT 8 day + E2 10 nM	76	Oxtr	28.83	0.01351	12.72		-5.48	44.6318
MT 8 day + vehicle	73	Ppia	15.54	0.06166
MT 8 day + vehicle	74	Ppia	15.43	0.28221
MT 8 day + E2 10 nM	75	Ppia	15.84	0.07952
MT 8 day + E2 10 nM	76	Ppia	16.11	0.56098

## Sheet: OXT
exp. 1
Condition	sample ID	Gene	Mean Cq	Cq SD	ΔCq	mean ΔCq control	ΔΔCq	2-ΔΔCq	mean	sd
MT 8 day + vehicle	9	Myh	18.64	0.30222	3.2	3.14	0.06	0.959264	1.00086	0.0588324
MT 8 day + vehicle	10	Myh	18.94	0.04039	3.08		-0.06	1.04247
MT 8 day + OXT 10 µM	11	Myh	18.36	0.04688	3.56		0.42	0.747425	0.833806	0.122162
MT 8 day + OXT 10 µM	12	Myh	18.87	0.07497	3.26		0.12	0.920188
MT 8 day + vehicle	9	Myf6	26.03	0.05104	10.59	10.64	-0.05	1.03526	1.0006	0.0490227
MT 8 day + vehicle	10	Myf6	26.55	0.07985	10.69		0.05	0.965936
MT 8 day + OXT 10 µM	11	Myf6	25.77	0.08131	10.97		0.33	0.795536	0.801089	0.00785262
MT 8 day + OXT 10 µM	12	Myf6	26.56	0.07986	10.95		0.31	0.806642
MT 8 day + vehicle	9	Myf5	23.17	0.10817	7.73	7.79	-0.06	1.04247	1.00086	0.0588324
MT 8 day + vehicle	10	Myf5	23.71	0.00543	7.85		0.06	0.959264
MT 8 day + OXT 10 µM	11	Myf5	22.53	0.17912	7.73		-0.06	1.04247	0.994262	0.0681708
MT 8 day + OXT 10 µM	12	Myf5	23.48	0.01216	7.87		0.08	0.946058
MT 8 day + vehicle	9	Myod	21.35	0.0896	5.91	6.005	-0.095	1.06807	1.00217	0.0931918
MT 8 day + vehicle	10	Myod	21.96	0.08859	6.1		0.095	0.936272
MT 8 day + OXT 10 µM	11	Myod	20.91	0.05475	6.11		0.105	0.929805	0.913969	0.0223959
MT 8 day + OXT 10 µM	12	Myod	21.77	0.03696	6.16		0.155	0.898132
MT 8 day + vehicle	9	Myog	18.85	0.05898	3.41	3.535	-0.125	1.09051	1.00376	0.122686
MT 8 day + vehicle	10	Myog	19.52	0.11061	3.66		0.125	0.917004
MT 8 day + OXT 10 µM	11	Myog	18.39	0.00944	3.59		0.055	0.962594	0.91207	0.0714519
MT 8 day + OXT 10 µM	12	Myog	19.36	0.05337	3.75		0.215	0.861546
MT 8 day + vehicle	9	Oxt	33.35	0.56117	17.91	17.99	-0.08	1.05702	1.00154	0.0784608
MT 8 day + vehicle	10	Oxt	33.93	0.04431	18.07		0.08	0.946058
MT 8 day + OXT 10 µM	11	Oxt	32.69	0.55122	17.89		-0.1	1.07177	1.03243	0.0556358
MT 8 day + OXT 10 µM	12	Oxt	33.61	0.21529	18		0.01	0.993092
MT 8 day + vehicle	9	Oxtr	34.9	0.10204	19.46	19.635	-0.175	1.12896	1.00737	0.171966
MT 8 day + vehicle	10	Oxtr	35.67	1.50838	19.81		0.175	0.885768
MT 8 day + OXT 10 µM	11	Oxtr	33.64	0.24152	18.84		-0.795	1.73508	1.24778	0.689138
MT 8 day + OXT 10 µM	12	Oxtr	35.64	1.85384	20.03		0.395	0.760489
MT 8 day + vehicle	9	Ppia	15.44	0.13741
MT 8 day + vehicle	10	Ppia	15.86	0.04988
MT 8 day + OXT 10 µM	11	Ppia	14.8	0.05981
MT 8 day + OXT 10 µM	12	Ppia	15.61	0.01436
exp. 2
Condition	sample ID	Gene	Mean Cq	Cq SD	ΔCq	mean ΔCq control	ΔΔCq	2-ΔΔCq	mean	sd
MT 8 day + vehicle	25	Myh	19.65	0.51899	2.73	2.525	0.205	0.867539	1.01011	0.20163
MT 8 day + vehicle	26	Myh	19.22	0.00976	2.32		-0.205	1.15269
MT 8 day + OXT 10 µM	27	Myh	18.79	0.04445	2.32		-0.205	1.15269	1.09577	0.080488
MT 8 day + OXT 10 µM	28	Myh	18.38	0.09134	2.47		-0.055	1.03886
MT 8 day + vehicle	25	Myf6	27.38	0.07234	10.46	10.505	-0.045	1.03168	1.00049	0.0441188
MT 8 day + vehicle	26	Myf6	27.45	0.08375	10.55		0.045	0.96929
MT 8 day + OXT 10 µM	27	Myf6	26.82	0.02462	10.35		-0.155	1.11342	1.21876	0.148964
MT 8 day + OXT 10 µM	28	Myf6	26.01	0.01531	10.1		-0.405	1.32409
MT 8 day + vehicle	25	Myf5	24.67	0.20677	7.75	7.45	0.3	0.812252	1.0217	0.296201
MT 8 day + vehicle	26	Myf5	24.05	0.28132	7.15		-0.3	1.23114
MT 8 day + OXT 10 µM	27	Myf5	23.43	0.04457	6.96		-0.49	1.40444	1.58493	0.255238
MT 8 day + OXT 10 µM	28	Myf5	22.54	0.067	6.63		-0.82	1.76541
MT 8 day + vehicle	25	Myod	22.74	0.04144	5.82	5.78	0.04	0.972655	1.00038	0.0392153
MT 8 day + vehicle	26	Myod	22.64	0.0084	5.74		-0.04	1.02811
MT 8 day + OXT 10 µM	27	Myod	22.26	0.03828	5.79		0.01	0.993092	1.26498	0.384512
MT 8 day + OXT 10 µM	28	Myod	21.07	0.00756	5.16		-0.62	1.53688
MT 8 day + vehicle	25	Myog	20.79	0.02616	3.87	3.885	-0.015	1.01045	1.00005	0.0147041
MT 8 day + vehicle	26	Myog	20.8	0.00128	3.9		0.015	0.989657
MT 8 day + OXT 10 µM	27	Myog	20.46	0.0859	3.99		0.105	0.929805	1.30289	0.527621
MT 8 day + OXT 10 µM	28	Myog	19.05	0.19959	3.14		-0.745	1.67597
MT 8 day + vehicle	25	Oxt	36.88	0.32554	19.96	18.67	1.29	0.408951	1.42712	1.4399
MT 8 day + vehicle	26	Oxt	34.28	0.56403	17.38		-1.29	2.44528
MT 8 day + OXT 10 µM	27	Oxt	34.86	1.16876	18.39		-0.28	1.21419	1.73998	0.743574
MT 8 day + OXT 10 µM	28	Oxt	33.4	0.04761	17.49		-1.18	2.26577
MT 8 day + vehicle	25	Oxtr	36.08	0.89866	19.16	19.985	-0.825	1.77154	1.16801	0.853515
MT 8 day + vehicle	26	Oxtr	37.71	0	20.81		0.825	0.564482
MT 8 day + OXT 10 µM	27	Oxtr	35.81	0	19.34		-0.645	1.56374	1.59694	0.0469557
MT 8 day + OXT 10 µM	28	Oxtr	35.19	0	19.28		-0.705	1.63014
MT 8 day + vehicle	25	Ppia	16.92	0.04545
MT 8 day + vehicle	26	Ppia	16.9	0.08551
MT 8 day + OXT 10 µM	27	Ppia	16.47	0.28492
MT 8 day + OXT 10 µM	28	Ppia	15.91	0.08863
exp. 3
Condition	sample ID	Gene	Mean Cq	Cq SD	ΔCq	mean ΔCq control	ΔΔCq	2-ΔΔCq	mean	sd
MT 8 day + vehicle	41	Myh	19.21	0.05129	2.32	2.17	0.15	0.90125	1.00541	0.147304
MT 8 day + vehicle	42	Myh	19.26	0.02132	2.02		-0.15	1.10957
MT 8 day + OXT 10 µM	43	Myh	18.71	0.02279	2.26		0.09	0.939523	0.85398	0.120975
MT 8 day + OXT 10 µM	44	Myh	19.35	0.08866	2.55		0.38	0.768438
MT 8 day + vehicle	41	Myf6	27.09	0.01925	10.2	10.135	0.065	0.955945	1.00102	0.0637383
MT 8 day + vehicle	42	Myf6	27.31	0.05373	10.07		-0.065	1.04608
MT 8 day + OXT 10 µM	43	Myf6	26.73	0.03892	10.28		0.145	0.904379	0.822037	0.11645
MT 8 day + OXT 10 µM	44	Myf6	27.37	0.07597	10.57		0.435	0.739694
MT 8 day + vehicle	41	Myf5	23.98	0.03017	7.09	7.255	-0.165	1.12117	1.00655	0.162095
MT 8 day + vehicle	42	Myf5	24.66	0.08756	7.42		0.165	0.891929
MT 8 day + OXT 10 µM	43	Myf5	24.07	0.0736	7.62		0.365	0.776469	0.692837	0.118273
MT 8 day + OXT 10 µM	44	Myf5	24.77	0.13266	7.97		0.715	0.609205
MT 8 day + vehicle	41	Myod	22.82	0.12814	5.93	6.055	-0.125	1.09051	1.00376	0.122686
MT 8 day + vehicle	42	Myod	23.42	0.10194	6.18		0.125	0.917004
MT 8 day + OXT 10 µM	43	Myod	22.46	0.06669	6.01		-0.045	1.03168	0.883134	0.210081
MT 8 day + OXT 10 µM	44	Myod	23.3	0.07334	6.5		0.445	0.734584
MT 8 day + vehicle	41	Myog	20.34	0.20178	3.45	3.645	-0.195	1.14472	1.00915	0.191733
MT 8 day + vehicle	42	Myog	21.08	0.30644	3.84		0.195	0.873573
MT 8 day + OXT 10 µM	43	Myog	20.49	0.02566	4.04		0.395	0.760489	0.693411	0.0948634
MT 8 day + OXT 10 µM	44	Myog	21.12	0.08444	4.32		0.675	0.626332
MT 8 day + vehicle	41	Oxt	34.56	1.40196	17.67	17.365	0.305	0.809442	1.02243	0.301211
MT 8 day + vehicle	42	Oxt	34.3	0.81321	17.06		-0.305	1.23542
MT 8 day + OXT 10 µM	43	Oxt	34.29	0.85086	17.84		0.475	0.719467	0.882776	0.230954
MT 8 day + OXT 10 µM	44	Oxt	34.1	0.65678	17.3		-0.065	1.04608
MT 8 day + vehicle	41	Oxtr	35.48	0.95224	18.59	18.795	-0.205	1.15269	1.01011	1.01011
MT 8 day + vehicle	42	Oxtr	36.24	0.37905	19		0.205	0.867539
MT 8 day + OXT 10 µM	43	Oxtr	35.49	1.0802	19.04		0.245	0.843816	1.0269	1.0269
MT 8 day + OXT 10 µM	44	Oxtr	35.32	1.25868	18.52		-0.275	1.20999
MT 8 day + vehicle	41	Ppia	16.89	0.03422
MT 8 day + vehicle	42	Ppia	17.24	0.18906
MT 8 day + OXT 10 µM	43	Ppia	16.45	0.07107
MT 8 day + OXT 10 µM	44	Ppia	16.8	0.0312
exp. 4
Condition	sample ID	Gene	Mean Cq	Cq SD	ΔCq	mean ΔCq control	ΔΔCq	2-ΔΔCq	mean	sd
MT 8 day + vehicle	57	Myh	19.04	0.01468	2.55	2.435	0.115	0.923382	1.00318	0.112849
MT 8 day + vehicle	58	Myh	20.04	0.01226	2.32		-0.115	1.08298
MT 8 day + OXT 10 µM	59	Myh	20	0.02122	2.81		0.375	0.771105	0.733032	0.0538436
MT 8 day + OXT 10 µM	60	Myh	20.14	0.08469	2.96		0.525	0.694959
MT 8 day + vehicle	57	Myf6	26.59	0.07164	10.1	10.05	0.05	0.965936	1.0006	0.0490227
MT 8 day + vehicle	58	Myf6	27.72	0.13375	10		-0.05	1.03526
MT 8 day + OXT 10 µM	59	Myf6	27.8	0.09695	10.61		0.56	0.678302	0.644811	0.0473634
MT 8 day + OXT 10 µM	60	Myf6	27.94	0.06137	10.76		0.71	0.61132
MT 8 day + vehicle	57	Myf5	24.23	0.02363	7.74	7.58	0.16	0.895025	1.00616	0.157163
MT 8 day + vehicle	58	Myf5	25.14	0.04052	7.42		-0.16	1.11729
MT 8 day + OXT 10 µM	59	Myf5	25.17	0.10099	7.98		0.4	0.757858	0.666104	0.129761
MT 8 day + OXT 10 µM	60	Myf5	25.56	0.15113	8.38		0.8	0.574349
MT 8 day + vehicle	57	Myod	23.1	0.00838	6.61	6.46	0.15	0.90125	1.00541	0.147304
MT 8 day + vehicle	58	Myod	24.03	0.05979	6.31		-0.15	1.10957
MT 8 day + OXT 10 µM	59	Myod	23.75	0.1116	6.56		0.1	0.933033	0.886965	0.0651504
MT 8 day + OXT 10 µM	60	Myod	23.89	0.00565	6.71		0.25	0.840896
MT 8 day + vehicle	57	Myog	20.18	0.08317	3.69	3.56	0.13	0.913831	1.00406	0.127606
MT 8 day + vehicle	58	Myog	21.15	0.10658	3.43		-0.13	1.09429
MT 8 day + OXT 10 µM	59	Myog	20.91	0.04798	3.72		0.16	0.895025	0.775111	0.169584
MT 8 day + OXT 10 µM	60	Myog	21.35	0.02865	4.17		0.61	0.655197
MT 8 day + vehicle	57	Oxt	34.36	0.96584	17.87	18.185	-0.315	1.24401	1.02393	0.311241
MT 8 day + vehicle	58	Oxt	36.22	1.10935	18.5		0.315	0.803851
MT 8 day + OXT 10 µM	59	Oxt	35.48	0	18.29		0.105	0.929805	1.14556	0.305123
MT 8 day + OXT 10 µM	60	Oxt	34.92	0.22078	17.74		-0.445	1.36131
MT 8 day + vehicle	57	Oxtr	36.38	0.41389	19.89	19.055	0.835	0.560583	1.17222	1.17222
MT 8 day + vehicle	58	Oxtr	35.94	0	18.22		-0.835	1.78386
MT 8 day + OXT 10 µM	59	Oxtr	35.78	0.68559	18.59		-0.465	1.38032	1.6395	1.6395
MT 8 day + OXT 10 µM	60	Oxtr	35.31	0.26945	18.13		-0.925	1.89868
MT 8 day + vehicle	57	Ppia	16.49	0.1042
MT 8 day + vehicle	58	Ppia	17.72	0.06787
MT 8 day + OXT 10 µM	59	Ppia	17.19	0.08188
MT 8 day + OXT 10 µM	60	Ppia	17.18	0.00868

## Sheet: E2+OXT
exp. 1
Condition	sample ID	Gene	Mean Cq	Cq SD	ΔCq	mean ΔCq control	ΔΔCq	2-ΔΔCq	mean	sd
MT 8 day + vehicle	9	Myh	20.49	0.0801	4.1	4.365	-0.265	1.20164	1.01692	0.261232
MT 8 day + vehicle	10	Myh	20.58	0.15984	4.63		0.265	0.832199
MT 8 day + E2 10 nM + OXT 10 µM	11	Myh	21.27	0.2427	4.18		-0.185	1.13682	1.19474	0.0819165
MT 8 day + E2 10 nM + OXT 10 µM	12	Myh	20.93	0.09405	4.04		-0.325	1.25266
MT 8 day + vehicle	9	Myf6	27.06	0.03806	10.67	10.855	-0.185	1.13682	1.00823	0.181845
MT 8 day + vehicle	10	Myf6	26.99	0.00141	11.04		0.185	0.879649
MT 8 day + E2 10 nM + OXT 10 µM	11	Myf6	28.02	0.13435	10.93		0.075	0.949342	1.00501	0.0787332
MT 8 day + E2 10 nM + OXT 10 µM	12	Myf6	27.66	0.06702	10.77		-0.085	1.06069
MT 8 day + vehicle	9	Myf5	23.91	0.0193	7.52	7.57	-0.05	1.03526	1.0006	0.0490227
MT 8 day + vehicle	10	Myf5	23.57	0.11467	7.62		0.05	0.965936
MT 8 day + E2 10 nM + OXT 10 µM	11	Myf5	24.61	0.07259	7.52		-0.05	1.03526	1.12473	0.126523
MT 8 day + E2 10 nM + OXT 10 µM	12	Myf5	24.18	0.08588	7.29		-0.28	1.21419
MT 8 day + vehicle	9	Myod	24.14	0.10477	7.75	7.59	0.16	0.895025	1.00616	0.157163
MT 8 day + vehicle	10	Myod	23.38	0.02431	7.43		-0.16	1.11729
MT 8 day + E2 10 nM + OXT 10 µM	11	Myod	25.1	0.00929	8.01		0.42	0.747425	0.880692	0.188469
MT 8 day + E2 10 nM + OXT 10 µM	12	Myod	24.46	0.24309	7.57		-0.02	1.01396
MT 8 day + vehicle	9	Myog	21.82	0.00246	5.43	5.26	0.17	0.888843	1.00695	0.16703
MT 8 day + vehicle	10	Myog	21.04	0.02579	5.09		-0.17	1.12506
MT 8 day + E2 10 nM + OXT 10 µM	11	Myog	22.68	0.02587	5.59		0.33	0.795536	0.948721	0.216635
MT 8 day + E2 10 nM + OXT 10 µM	12	Myog	22.01	0.06918	5.12		-0.14	1.10191
MT 8 day + vehicle	9	Oxt	35.2	0.09756	18.81	18.37	0.44	0.737135	1.04687	0.438031
MT 8 day + vehicle	10	Oxt	33.88	0.63247	17.93		-0.44	1.3566
MT 8 day + E2 10 nM + OXT 10 µM	11	Oxt	35.76	1.59085	18.67		0.3	0.812252	0.72038	0.129928
MT 8 day + E2 10 nM + OXT 10 µM	12	Oxt	35.93	1.81282	19.04		0.67	0.628507
MT 8 day + vehicle	9	Oxtr	35.69	0	19.3	19.91	-0.61	1.52626	1.09073	0.615934
MT 8 day + vehicle	10	Oxtr	36.47	0.01689	20.52		0.61	0.655197
MT 8 day + E2 10 nM + OXT 10 µM	11	Oxtr	34.01	0.70693	16.92		-2.99	7.94474	10.1199	3.0761
MT 8 day + E2 10 nM + OXT 10 µM	12	Oxtr	33.18	0.2939	16.29		-3.62	12.295
MT 8 day + vehicle	9	Ppia	16.39	0.00141
MT 8 day + vehicle	10	Ppia	15.95	0.02182
MT 8 day + E2 10 nM + OXT 10 µM	11	Ppia	17.09	0.03763
MT 8 day + E2 10 nM + OXT 10 µM	12	Ppia	16.89	0.12065
exp. 2
Condition	sample ID	Gene	Mean Cq	Cq SD	ΔCq	mean ΔCq control	ΔΔCq	2-ΔΔCq	mean	sd
MT 8 day + vehicle	25	Myh	19.37	0.0358	2.13	2.415	-0.285	1.21841	1.01958	0.281194
MT 8 day + vehicle	26	Myh	19.37	0.06735	2.7		0.285	0.820742
MT 8 day + E2 10 nM + OXT 10 µM	27	Myh	19.78	0.17836	2.69		0.275	0.82645	0.713634	0.159546
MT 8 day + E2 10 nM + OXT 10 µM	28	Myh	18.94	0.14875	3.15		0.735	0.600818
MT 8 day + vehicle	25	Myf6	27.73	0.0851	10.49	10.645	-0.155	1.11342	1.00578	0.152232
MT 8 day + vehicle	26	Myf6	27.47	0.05759	10.8		0.155	0.898132
MT 8 day + E2 10 nM + OXT 10 µM	27	Myf6	28.72	0.01124	11.63		0.985	0.505226	0.534854	0.0419007
MT 8 day + E2 10 nM + OXT 10 µM	28	Myf6	27.26	0.04992	11.47		0.825	0.564482
MT 8 day + vehicle	25	Myf5	24.9	0.02692	7.66	7.505	0.155	0.898132	1.00578	0.152232
MT 8 day + vehicle	26	Myf5	24.02	0.04267	7.35		-0.155	1.11342
MT 8 day + E2 10 nM + OXT 10 µM	27	Myf5	25.06	0.08717	7.97		0.465	0.724471	0.793009	0.0969267
MT 8 day + E2 10 nM + OXT 10 µM	28	Myf5	23.51	0	7.72		0.215	0.861546
MT 8 day + vehicle	25	Myod	23.54	0.09141	6.3	5.88	0.42	0.747425	1.04268	0.417549
MT 8 day + vehicle	26	Myod	22.13	0.04244	5.46		-0.42	1.33793
MT 8 day + E2 10 nM + OXT 10 µM	27	Myod	23.36	0.11503	6.27		0.39	0.76313	0.984469	0.313021
MT 8 day + E2 10 nM + OXT 10 µM	28	Myod	21.4	0.17083	5.61		-0.27	1.20581
MT 8 day + vehicle	25	Myog	21.25	0.00187	4.01	3.545	0.465	0.724471	1.05239	0.463753
MT 8 day + vehicle	26	Myog	19.75	0.01902	3.08		-0.465	1.38032
MT 8 day + E2 10 nM + OXT 10 µM	27	Myog	20.98	0.03175	3.89		0.345	0.787308	1.06494	0.392631
MT 8 day + E2 10 nM + OXT 10 µM	28	Myog	18.91	0.0639	3.12		-0.425	1.34257
MT 8 day + vehicle	25	Oxt	34.42	0.15025	17.18	17.165	0.015	0.989657	1.00005	0.0147041
MT 8 day + vehicle	26	Oxt	33.82	0.77399	17.15		-0.015	1.01045
MT 8 day + E2 10 nM + OXT 10 µM	27	Oxt	33.87	0.15172	16.78		-0.385	1.30586	1.02535	0.396702
MT 8 day + E2 10 nM + OXT 10 µM	28	Oxt	33.38	0.17939	17.59		0.425	0.744839
MT 8 day + vehicle	25	Oxtr	36.03	0	18.79	19.365	-0.575	1.48968	1.08048	0.57869
MT 8 day + vehicle	26	Oxtr	36.61	0.57511	19.94		0.575	0.671286
MT 8 day + E2 10 nM + OXT 10 µM	27	Oxtr	32.92	0.38442	15.83		-3.535	11.5915	14.8275	4.57632
MT 8 day + E2 10 nM + OXT 10 µM	28	Oxtr	30.98	0.14297	15.19		-4.175	18.0634
MT 8 day + vehicle	25	Ppia	17.24	0.04276
MT 8 day + vehicle	26	Ppia	16.67	0.02332
MT 8 day + E2 10 nM + OXT 10 µM	27	Ppia	17.09	0.01854
MT 8 day + E2 10 nM + OXT 10 µM	28	Ppia	15.79	0.0827
exp. 3
Condition	sample ID	Gene	Mean Cq	Cq SD	ΔCq	mean ΔCq control	ΔΔCq	2-ΔΔCq	mean	sd
MT 8 day + vehicle	41	Myh	19.32	0.18067	3.33	3.55	-0.22	1.16473	1.01165	0.216494
MT 8 day + vehicle	42	Myh	19.72	0.03475	3.77		0.22	0.858565
MT 8 day + E2 10 nM + OXT 10 µM	43	Myh	19.79	0.02166	4.04		0.49	0.712025	0.729725	0.0250312
MT 8 day + E2 10 nM + OXT 10 µM	44	Myh	19.86	0.17033	3.97		0.42	0.747425
MT 8 day + vehicle	41	Myf6	26.37	0.08462	10.38	10.635	-0.255	1.19334	1.01566	0.251269
MT 8 day + vehicle	42	Myf6	26.84	0.02171	10.89		0.255	0.837987
MT 8 day + E2 10 nM + OXT 10 µM	43	Myf6	26.13	0.1113	10.38		-0.255	1.19334	1.0648	0.181771
MT 8 day + E2 10 nM + OXT 10 µM	44	Myf6	26.62	0.09809	10.73		0.095	0.936272
MT 8 day + vehicle	41	Myf5	23.12	0.02841	7.13	7.445	-0.315	1.24401	1.02393	0.311241
MT 8 day + vehicle	42	Myf5	23.71	0.03321	7.76		0.315	0.803851
MT 8 day + E2 10 nM + OXT 10 µM	43	Myf5	22.55	0.12504	6.8		-0.645	1.56374	1.25326	0.439081
MT 8 day + E2 10 nM + OXT 10 µM	44	Myf5	23.42	0.0186	7.53		0.085	0.942785
MT 8 day + vehicle	41	Myod	19.35	0.01057	3.36	3.72	-0.36	1.28343	1.0313	0.356567
MT 8 day + vehicle	42	Myod	20.03	0.11715	4.08		0.36	0.779165
MT 8 day + E2 10 nM + OXT 10 µM	43	Myod	18.77	0.10546	3.02		-0.7	1.6245	1.26288	0.511418
MT 8 day + E2 10 nM + OXT 10 µM	44	Myod	19.76	0.02266	3.87		0.15	0.90125
MT 8 day + vehicle	41	Myog	21.85	0.00522	5.86	6.25	-0.39	1.31039	1.03676	0.386974
MT 8 day + vehicle	42	Myog	22.59	0.07099	6.64		0.39	0.76313
MT 8 day + E2 10 nM + OXT 10 µM	43	Myog	21.63	0.16419	5.88		-0.37	1.29235	0.987686	0.430863
MT 8 day + E2 10 nM + OXT 10 µM	44	Myog	22.69	0.04485	6.8		0.55	0.68302
MT 8 day + vehicle	41	Oxt	33.13	0.48148	17.14	17.71	-0.57	1.48452	1.07907	0.573398
MT 8 day + vehicle	42	Oxt	34.23	0.33286	18.28		0.57	0.673617
MT 8 day + E2 10 nM + OXT 10 µM	43	Oxt	33.71	0.09521	17.96		0.25	0.840896	0.843821	0.00413579
MT 8 day + E2 10 nM + OXT 10 µM	44	Oxt	33.84	0.50126	17.95		0.24	0.846745
MT 8 day + vehicle	41	Oxtr	35.72	1.42	19.73	19.37	0.36	0.779165	1.0313	0.356567
MT 8 day + vehicle	42	Oxtr	34.96	0	19.01		-0.36	1.28343
MT 8 day + E2 10 nM + OXT 10 µM	43	Oxtr	28.35	0.05123	12.6		-6.77	109.137	78.8201	42.875
MT 8 day + E2 10 nM + OXT 10 µM	44	Oxtr	29.66	0.00895	13.77		-5.6	48.5029
MT 8 day + vehicle	41	Ppia	15.99	0.25152
MT 8 day + vehicle	42	Ppia	15.95	0.07925
MT 8 day + E2 10 nM + OXT 10 µM	43	Ppia	15.75	0.05205
MT 8 day + E2 10 nM + OXT 10 µM	44	Ppia	15.89	0.01759
exp. 4
Condition	sample ID	Gene	Mean Cq	Cq SD	ΔCq	mean ΔCq control	ΔΔCq	2-ΔΔCq	mean	sd
MT 8 day + vehicle	57	Myh	19.47	0.09601	3.02	3.13	-0.11	1.07923	1.00291	0.107933
MT 8 day + vehicle	58	Myh	19.75	0.04116	3.24		0.11	0.926588
MT 8 day + E2 10 nM + OXT 10 µM	59	Myh	20.26	0.20189	3.08		-0.05	1.03526	0.891345	0.203534
MT 8 day + E2 10 nM + OXT 10 µM	60	Myh	20.02	0.11485	3.55		0.42	0.747425
MT 8 day + vehicle	57	Myf6	26.23	0.23336	9.78	9.65	0.13	0.913831	1.00406	0.127606
MT 8 day + vehicle	58	Myf6	26.03	0.17355	9.52		-0.13	1.09429
MT 8 day + E2 10 nM + OXT 10 µM	59	Myf6	27.03	0.17877	9.85		0.2	0.870551	0.841401	0.041223
MT 8 day + E2 10 nM + OXT 10 µM	60	Myf6	26.42	0.03078	9.95		0.3	0.812252
MT 8 day + vehicle	57	Myf5	23.45	0.01606	7	7.07	-0.07	1.04972	1.00118	0.068645
MT 8 day + vehicle	58	Myf5	23.65	0.02262	7.14		0.07	0.952638
MT 8 day + E2 10 nM + OXT 10 µM	59	Myf5	24.1	0.16493	6.92		-0.15	1.10957	1.10574	0.00541952
MT 8 day + E2 10 nM + OXT 10 µM	60	Myf5	23.4	0.10736	6.93		-0.14	1.10191
MT 8 day + vehicle	57	Myod	20.49	0.03068	4.04	4.155	-0.115	1.08298	1.00318	0.112849
MT 8 day + vehicle	58	Myod	20.78	0.10704	4.27		0.115	0.923382
MT 8 day + E2 10 nM + OXT 10 µM	59	Myod	21.24	0.18995	4.06		-0.095	1.06807	1.01868	0.0698449
MT 8 day + E2 10 nM + OXT 10 µM	60	Myod	20.67	0.07305	4.2		0.045	0.96929
MT 8 day + vehicle	57	Myog	23.06	0.06358	6.61	6.645	-0.035	1.02456	1.00029	0.0343124
MT 8 day + vehicle	58	Myog	23.19	0.11748	6.68		0.035	0.976032
MT 8 day + E2 10 nM + OXT 10 µM	59	Myog	24.02	0.04777	6.84		0.195	0.873573	0.928197	0.0772498
MT 8 day + E2 10 nM + OXT 10 µM	60	Myog	23.14	0.1144	6.67		0.025	0.982821
MT 8 day + vehicle	57	Oxt	33.74	0.09906	17.29	17.715	-0.425	1.34257	1.04371	0.422662
MT 8 day + vehicle	58	Oxt	34.65	0.06706	18.14		0.425	0.744839
MT 8 day + E2 10 nM + OXT 10 µM	59	Oxt	34.72	0.18914	17.54		-0.175	1.12896	1.45641	0.463079
MT 8 day + E2 10 nM + OXT 10 µM	60	Oxt	33.35	0.35803	16.88		-0.835	1.78386
MT 8 day + vehicle	57	Oxtr	34.4	0	17.95	18.135	-0.185	1.13682	1.00823	0.181845
MT 8 day + vehicle	58	Oxtr	34.83	0	18.32		0.185	0.879649
MT 8 day + E2 10 nM + OXT 10 µM	59	Oxtr	31.65	0.14115	14.47		-3.665	12.6845	15.4368	3.89229
MT 8 day + E2 10 nM + OXT 10 µM	60	Oxtr	30.42	0.03131	13.95		-4.185	18.1891
MT 8 day + vehicle	57	Ppia	16.45	0.04022
MT 8 day + vehicle	58	Ppia	16.51	0.08028
MT 8 day + E2 10 nM + OXT 10 µM	59	Ppia	17.18	0.07698
MT 8 day + E2 10 nM + OXT 10 µM	60	Ppia	16.47	0.15236
exp. 5
Condition	sample ID	Gene	Mean Cq	Cq SD	ΔCq	mean ΔCq control	ΔΔCq	2-ΔΔCq	mean	sd
MT 8 day + vehicle	73	Myh	20.67	0.05804	4.55	4.64	-0.09	1.06437	1.00195	0.0882805
MT 8 day + vehicle	74	Myh	20.78	0.00541	4.73		0.09	0.939523
MT 8 day + E2 10 nM + OXT 10 µM	75	Myh	21.25	0.13056	4.63		-0.01	1.00696	0.92685	0.113286
MT 8 day + E2 10 nM + OXT 10 µM	76	Myh	20.79	0.01658	4.88		0.24	0.846745
MT 8 day + vehicle	73	Myf6	27.06	0.02193	10.94	10.71	0.23	0.852635	1.01273	0.226416
MT 8 day + vehicle	74	Myf6	26.53	0.01439	10.48		-0.23	1.17283
MT 8 day + E2 10 nM + OXT 10 µM	75	Myf6	27.93	0.17064	11.31		0.6	0.659754	0.629247	0.0431438
MT 8 day + E2 10 nM + OXT 10 µM	76	Myf6	27.36	0.50029	11.45		0.74	0.598739
MT 8 day + vehicle	73	Myf5	24.36	0.23695	8.24	8.165	0.075	0.949342	1.00135	0.0735525
MT 8 day + vehicle	74	Myf5	24.14	0.06302	8.09		-0.075	1.05336
MT 8 day + E2 10 nM + OXT 10 µM	75	Myf5	24.62	0.02345	8		-0.165	1.12117	1.13693	0.0222882
MT 8 day + E2 10 nM + OXT 10 µM	76	Myf5	23.87	0.01767	7.96		-0.205	1.15269
MT 8 day + vehicle	73	Myod	21.3	0.10943	5.18	5.235	-0.055	1.03886	1.00073	0.0539273
MT 8 day + vehicle	74	Myod	21.34	0.08385	5.29		0.055	0.962594
MT 8 day + E2 10 nM + OXT 10 µM	75	Myod	21.98	0.08149	5.36		0.125	0.917004	0.852156	0.091709
MT 8 day + E2 10 nM + OXT 10 µM	76	Myod	21.49	0.05221	5.58		0.345	0.787308
MT 8 day + vehicle	73	Myog	23.92	0.00183	7.8	7.72	0.08	0.946058	1.00154	0.0784608
MT 8 day + vehicle	74	Myog	23.69	0.019	7.64		-0.08	1.05702
MT 8 day + E2 10 nM + OXT 10 µM	75	Myog	24.27	0.05344	7.65		-0.07	1.04972	1.07201	0.0315207
MT 8 day + E2 10 nM + OXT 10 µM	76	Myog	23.5	0.00158	7.59		-0.13	1.09429
MT 8 day + vehicle	73	Oxt	33.69	0.31705	17.57	17.355	0.215	0.861546	1.01113	0.211536
MT 8 day + vehicle	74	Oxt	33.19	0.24644	17.14		-0.215	1.1607
MT 8 day + E2 10 nM + OXT 10 µM	75	Oxt	34.42	0.43794	17.8		0.445	0.734584	0.732047	0.00358796
MT 8 day + E2 10 nM + OXT 10 µM	76	Oxt	33.72	0.15096	17.81		0.455	0.72951
MT 8 day + vehicle	73	Oxtr	35.71	0	19.59	19.145	0.445	0.734584	1.04795	0.443165
MT 8 day + vehicle	74	Oxtr	34.75	0.14221	18.7		-0.445	1.36131
MT 8 day + E2 10 nM + OXT 10 µM	75	Oxtr	33.83	0.16966	17.21		-1.935	3.82378	3.82378	0
MT 8 day + E2 10 nM + OXT 10 µM	76	Oxtr	33.12	0.19891	17.21		-1.935	3.82378
MT 8 day + vehicle	73	Ppia	16.12	0.10754
MT 8 day + vehicle	74	Ppia	16.05	0.04081
MT 8 day + E2 10 nM + OXT 10 µM	75	Ppia	16.62	0.00572
MT 8 day + E2 10 nM + OXT 10 µM	76	Ppia	15.91	0.11789
