# Supplementary material for: 17β-estradiol upregulates oxytocin and the oxytocin receptor in C2C12 myotubes
Source: PeerJ. 2017 Mar 30;5:e3124. doi: 10.7717/peerj.3124 (PMC5376115; doi:10.7717/peerj.3124)
Supplement: Supplemental Information 1 [file peerj-05-3124-s001.zip › qPCR Oxt gene_acute treatment.xls]

## Sheet: E2
exp. 1
Condition	sample ID	Gene	Mean Cq	Cq SD	ΔCq	mean ΔCq control	ΔΔCq	2-ΔΔCq	mean	sd		condition	Oxt fold increase	sd	sem
E2 10 nM 0h (control)	1	Oxt	34.13	0.53346	17.51	17.715	-0.205	1.15269	1.01011	0.20163		0	1.01543	0.0136895	0.00612214
E2 10 nM 0h (control)	2	Oxt	33.82	0.37444	17.92		0.205	0.867539				0.5	3.55984	1.51851	0.679099
E2 10 nM 0.5h	5	Oxt	32.51	0.6145	16.74		-0.975	1.96564	2.37274	0.575723		1	1.58532	0.734198	0.328344
E2 10 nM 0.5h	6	Oxt	32.3	0.09603	16.24		-1.475	2.77984				2	1.4286	0.78777	0.352301
E2 10 nM 1h	7	Oxt	32.93	0.29505	17.16		-0.555	1.46917	1.03708	0.611062		3	1.19507	0.632568	0.282893
E2 10 nM 1h	8	Oxt	34.34	0.73145	18.44		0.725	0.604997				4	1.16314	0.40539	0.181296
E2 10 nM 2h	9	Oxt	34.53	0.69761	17.95		0.235	0.849685	0.880177	0.0431228
E2 10 nM 2h	10	Oxt	34.8	0.8949	17.85		0.135	0.91067
E2 10 nM 3h	11	Oxt	34.29	0.38313	18.32		0.605	0.657471	0.744835	0.123551
E2 10 nM 3h	12	Oxt	33.79	0.6053	17.98		0.265	0.832199
E2 10 nM 4h	13	Oxt	35.01	0.25026	18.06		0.345	0.787308	1.26723	0.678708
E2 10 nM 4h	14	Oxt	33.71	0.22437	16.91		-0.805	1.74715
E2 10 nM 0h (control)	1	Ppia	16.62	0.10125
E2 10 nM 0h (control)	2	Ppia	15.9	0.02361
E2 10 nM 0.5h	5	Ppia	15.77	0.0438
E2 10 nM 0.5h	6	Ppia	16.06	0.0549
E2 10 nM 1h	7	Ppia	15.77	0.08534
E2 10 nM 1h	8	Ppia	15.9	0.01775
E2 10 nM 2h	9	Ppia	16.58	0.04153
E2 10 nM 2h	10	Ppia	16.95	0.2129
E2 10 nM 3h	11	Ppia	15.97	0.13147
E2 10 nM 3h	12	Ppia	15.81	0.01369
E2 10 nM 4h	13	Ppia	16.95	0.05785
E2 10 nM 4h	14	Ppia	16.8	0.02199
exp.2
Condition	sample ID	Gene	Mean Cq	Cq SD	ΔCq	mean ΔCq control	ΔΔCq	2-ΔΔCq	mean	sd
E2 10 nM 0h (control)	15	Oxt	34.4	0.02785	18.08	18.255	-0.175	1.12896	1.00737	0.171966
E2 10 nM 0h (control)	16	Oxt	34.92	1.27547	18.43		0.175	0.885768
E2 10 nM 0.5h	19	Oxt	34.21	0.61359	17.51		-0.745	1.67597	2.52562	1.20158
E2 10 nM 0.5h	20	Oxt	33.23	0.61123	16.5		-1.755	3.37526
E2 10 nM 1h	21	Oxt	33.94	0.0348	17.6		-0.655	1.57462	1.38813	0.263737
E2 10 nM 1h	22	Oxt	33.66	0.2536	17.99		-0.265	1.20164
E2 10 nM 2h	23	Oxt	34.26	0.43092	18.18		-0.075	1.05336	0.727643	0.460634
E2 10 nM 2h	24	Oxt	35.61	0.2121	19.57		1.315	0.401925
E2 10 nM 3h	25	Oxt	35.11	0.21318	18.79		0.535	0.690159	0.595947	0.133235
E2 10 nM 3h	26	Oxt	35.19	0.45342	19.25		0.995	0.501736
E2 10 nM 4h	27	Oxt	34.7	0.65257	18.66		0.405	0.755236	0.808391	0.0751724
E2 10 nM 4h	28	Oxt	34.74	0.08006	18.47		0.215	0.861546
E2 10 nM 0h (control)	15	Ppia	16.32	0.08633
E2 10 nM 0h (control)	16	Ppia	16.49	0.04147
E2 10 nM 0.5h	19	Ppia	16.7	0.11294
E2 10 nM 0.5h	20	Ppia	16.73	0.03508
E2 10 nM 1h	21	Ppia	16.34	0.10772
E2 10 nM 1h	22	Ppia	15.67	0.04211
E2 10 nM 2h	23	Ppia	16.08	0.02804
E2 10 nM 2h	24	Ppia	16.04	0.00252
E2 10 nM 3h	25	Ppia	16.32	0.31597
E2 10 nM 3h	26	Ppia	15.94	0.02544
E2 10 nM 4h	27	Ppia	16.04	0.0473
E2 10 nM 4h	28	Ppia	16.27	0.07805
exp.3
Condition	sample ID	Gene	Mean Cq	Cq SD	ΔCq	mean ΔCq control	ΔΔCq	2-ΔΔCq	mean	sd
E2 10 nM 0h (control)	29	Oxt	33.09	0.25947	17.55	17.81	-0.26	1.19748	1.01628	0.256249
E2 10 nM 0h (control)	30	Oxt	33.25	0.62494	18.07		0.26	0.835088
E2 10 nM 0.5h	33	Oxt	31.23	0.22286	15.6		-2.21	4.62675	5.32387	0.985872
E2 10 nM 0.5h	34	Oxt	31.13	0.28262	15.22		-2.59	6.02099
E2 10 nM 1h	35	Oxt	31.75	0.22374	16.36		-1.45	2.73208	2.38	0.497917
E2 10 nM 1h	36	Oxt	32.29	0.90559	16.79		-1.02	2.02792
E2 10 nM 2h	37	Oxt	32.28	0.61463	16.47		-1.34	2.53151	1.80164	1.03219
E2 10 nM 2h	38	Oxt	33.76	0.24857	17.71		-0.1	1.07177
E2 10 nM 3h	39	Oxt	31.84	0.08864	16.44		-1.37	2.58471	1.74298	1.19038
E2 10 nM 3h	40	Oxt	33.58	0.24515	17.96		0.15	0.90125
E2 10 nM 4h	41	Oxt	33.25	0.24997	17.12		-0.69	1.61328	1.3207	0.413777
E2 10 nM 4h	42	Oxt	33.52	0.59506	17.77		-0.04	1.02811
E2 10 nM 0h (control)	29	Ppia	15.54	0.11885
E2 10 nM 0h (control)	30	Ppia	15.18	0.06422
E2 10 nM 0.5h	33	Ppia	15.63	0.01724
E2 10 nM 0.5h	34	Ppia	15.91	0.00672
E2 10 nM 1h	35	Ppia	15.39	0.10942
E2 10 nM 1h	36	Ppia	15.5	0.00992
E2 10 nM 2h	37	Ppia	15.81	0.00171
E2 10 nM 2h	38	Ppia	16.05	0.05107
E2 10 nM 3h	39	Ppia	15.4	0.19521
E2 10 nM 3h	40	Ppia	15.62	0.02761
E2 10 nM 4h	41	Ppia	16.13	0.0702
E2 10 nM 4h	42	Ppia	15.75	0.13174
exp.4
Condition	sample ID	Gene	Mean Cq	Cq SD	ΔCq	mean ΔCq control	ΔΔCq	2-ΔΔCq	mean	sd
E2 10 nM 0h (control)	29	Oxt	34.01	0.32513	17.59	17.19	0.4	0.757858	1.03868	0.397146
E2 10 nM 0h (control)	30	Oxt	32.87	0.13736	16.79		-0.4	1.31951
E2 10 nM 0.5h	33	Oxt	32.49	0.44032	16		-1.19	2.28153	2.46027	0.252782
E2 10 nM 0.5h	34	Oxt	32.3	0.51565	15.79		-1.4	2.63902
E2 10 nM 1h	35	Oxt	33.44	0.51861	17.68		0.49	0.712025	0.791288	0.112094
E2 10 nM 1h	36	Oxt	33.83	0.45377	17.39		0.2	0.870551
E2 10 nM 2h	37	Oxt	33.09	0.07805	16.99		-0.2	1.1487	1.10286	0.0648278
E2 10 nM 2h	38	Oxt	32.89	1.0686	17.11		-0.08	1.05702
E2 10 nM 3h	39	Oxt	33.33	0.17832	17.32		0.13	0.913831	0.892191	0.0306042
E2 10 nM 3h	40	Oxt	33.18	0.21013	17.39		0.2	0.870551
E2 10 nM 4h	41	Oxt	33.79	0.34631	18.15		0.96	0.514057	0.713944	0.282683
E2 10 nM 4h	42	Oxt	33.52	0.71525	17.32		0.13	0.913831
E2 10 nM 0h (control)	29	Ppia	16.42	0.04653
E2 10 nM 0h (control)	30	Ppia	16.08	0.05992
E2 10 nM 0.5h	33	Ppia	16.49	0.08303
E2 10 nM 0.5h	34	Ppia	16.51	0.07979
E2 10 nM 1h	35	Ppia	15.76	0.12331
E2 10 nM 1h	36	Ppia	16.44	0.01817
E2 10 nM 2h	37	Ppia	16.1	0.01063
E2 10 nM 2h	38	Ppia	15.78	0.01175
E2 10 nM 3h	39	Ppia	16.01	0.41517
E2 10 nM 3h	40	Ppia	15.79	0.12544
E2 10 nM 4h	41	Ppia	15.64	0.21804
E2 10 nM 4h	42	Ppia	16.2	0.07382
exp.5
Condition	sample ID	Gene	Mean Cq	Cq SD	ΔCq	mean ΔCq control	ΔΔCq	2-ΔΔCq	mean	sd
E2 10 nM 0h (control)	43	Oxt	33.69	0.00044	17.93	18.07	-0.14	1.10191	1.00471	0.137452
E2 10 nM 0h (control)	44	Oxt	34.39	0.30641	18.21		0.14	0.907519
E2 10 nM 0.5h	47	Oxt	31.45	0.28138	15.74		-2.33	5.02805	5.11671	0.12538
E2 10 nM 0.5h	48	Oxt	31.27	0.30633	15.69		-2.38	5.20537
E2 10 nM 1h	49	Oxt	31.92	0.23036	16.73		-1.34	2.53151	2.33013	0.284803
E2 10 nM 1h	50	Oxt	31.81	0.01307	16.98		-1.09	2.12874
E2 10 nM 2h	51	Oxt	31.92	0.2288	16.71		-1.36	2.56685	2.63066	0.0902377
E2 10 nM 2h	52	Oxt	32.05	0.14156	16.64		-1.43	2.69447
E2 10 nM 3h	53	Oxt	32.67	0.21936	16.96		-1.11	2.15846	1.99942	0.224917
E2 10 nM 3h	54	Oxt	32.66	0.47143	17.19		-0.88	1.84038
E2 10 nM 4h	55	Oxt	33.99	0.04339	17.32		-0.75	1.68179	1.70543	0.0334332
E2 10 nM 4h	56	Oxt	32.5	0.41651	17.28		-0.79	1.72907
E2 10 nM 0h (control)	43	Ppia	15.76	0.06051
E2 10 nM 0h (control)	44	Ppia	16.18	0.41396
E2 10 nM 0.5h	47	Ppia	15.71	0.06972
E2 10 nM 0.5h	48	Ppia	15.58	0.06254
E2 10 nM 1h	49	Ppia	15.19	0.3007
E2 10 nM 1h	50	Ppia	14.83	0.32634
E2 10 nM 2h	51	Ppia	15.21	0.0749
E2 10 nM 2h	52	Ppia	15.41	0.12271
E2 10 nM 3h	53	Ppia	15.71	0.0302
E2 10 nM 3h	54	Ppia	15.47	0.16793
E2 10 nM 4h	55	Ppia	16.67	0.10422
E2 10 nM 4h	56	Ppia	15.22	0.00786
