# Supplementary material for: 17β-estradiol upregulates oxytocin and the oxytocin receptor in C2C12 myotubes
Source: PeerJ. 2017 Mar 30;5:e3124. doi: 10.7717/peerj.3124 (PMC5376115; doi:10.7717/peerj.3124)
Supplement: Supplemental Information 1 [file peerj-05-3124-s001.zip › qPCR Pparg gene_chronic treatment.xls]

## Sheet: E2
exp. 1
Condition	sample ID	Gene	Mean Cq	Cq SD	ΔCq	mean ΔCq control	ΔΔCq	2-ΔΔCq	mean	sd
MT 8 day + vehicle	9	Pparg	25.26	0.04908	9.49	9.855	-0.365	1.28788	1.03218	0.361623
MT 8 day + vehicle	10	Pparg	26.77	0.19186	10.22		0.365	0.776469
MT 8 day + E2 10 nM	11	Pparg	27.1	0.05534	10.44		0.585	0.666649	0.635823	0.0435948
MT 8 day + E2 10 nM	12	Pparg	27.03	0.17682	10.58		0.725	0.604997
MT 8 day + vehicle	9	Ppia	15.77	0.00623
MT 8 day + vehicle	10	Ppia	16.55	0.20638
MT 8 day + E2 10 nM	11	Ppia	16.66	0.08453
MT 8 day + E2 10 nM	12	Ppia	16.45	0.07438
exp. 2
Condition	sample ID	Gene	Mean Cq	Cq SD	ΔCq	mean ΔCq control	ΔΔCq	2-ΔΔCq	mean	sd
MT 8 day + vehicle	25	Pparg	27.16	0.17869	11.1	10.76	0.34	0.790041	1.0279	0.336382
MT 8 day + vehicle	26	Pparg	27.27	0.2403	10.42		-0.34	1.26576
MT 8 day + E2 10 nM	27	Pparg	27.19	0.07303	10.7		-0.06	1.04247	1.25837	0.305331
MT 8 day + E2 10 nM	28	Pparg	26.92	0.23085	10.2		-0.56	1.47427
MT 8 day + vehicle	25	Ppia	16.06	0.02344
MT 8 day + vehicle	26	Ppia	16.85	0.15895
MT 8 day + E2 10 nM	27	Ppia	16.49	0.02691
MT 8 day + E2 10 nM	28	Ppia	16.72	0.06933
exp. 3
Condition	sample ID	Gene	Mean Cq	Cq SD	ΔCq	mean ΔCq control	ΔΔCq	2-ΔΔCq	mean	sd
MT 8 day + vehicle	41	Pparg	26.58	0.29182	10.36	10.21	0.15	0.90125	1.00541	0.147304
MT 8 day + vehicle	42	Pparg	25.88	0.17933	10.06		-0.15	1.10957
MT 8 day + E2 10 nM	43	Pparg	26.31	0.12402	10.2		-0.01	1.00696	0.890369	0.164878
MT 8 day + E2 10 nM	44	Pparg	26.77	0.15279	10.58		0.37	0.773782
MT 8 day + vehicle	41	Ppia	16.22	0.0593
MT 8 day + vehicle	42	Ppia	15.82	0.15006
MT 8 day + E2 10 nM	43	Ppia	16.11	0.11514
MT 8 day + E2 10 nM	44	Ppia	16.19	0.04048
exp. 4
Condition	sample ID	Gene	Mean Cq	Cq SD	ΔCq	mean ΔCq control	ΔΔCq	2-ΔΔCq	mean	sd
MT 8 day + vehicle	57	Pparg	27.11	0.2196	10.16	10.03	0.13	0.913831	1.00406	0.127606
MT 8 day + vehicle	58	Pparg	25.9	0.07441	9.9		-0.13	1.09429
MT 8 day + E2 10 nM	59	Pparg	26.03	0.07795	9.44		-0.59	1.50525	1.55927	0.0763935
MT 8 day + E2 10 nM	60	Pparg	27.8	0.05424	9.34		-0.69	1.61328
MT 8 day + vehicle	57	Ppia	16.95	0.00624
MT 8 day + vehicle	58	Ppia	16	0.033
MT 8 day + E2 10 nM	59	Ppia	16.59	0.02207
MT 8 day + E2 10 nM	60	Ppia	18.46	0.07447
exp. 5
Condition	sample ID	Gene	Mean Cq	Cq SD	ΔCq	mean ΔCq control	ΔΔCq	2-ΔΔCq	mean	sd
MT 8 day + vehicle	73	Pparg	24.75	0.14945	9.4	9.245	0.155	0.898132	1.00578	0.152232
MT 8 day + vehicle	74	Pparg	24.33	0.02774	9.09		-0.155	1.11342
MT 8 day + E2 10 nM	75	Pparg	24.44	0.32607	8.79		-0.455	1.37078	1.41998	0.0695693
MT 8 day + E2 10 nM	76	Pparg	24.61	0.1074	8.69		-0.555	1.46917
MT 8 day + vehicle	73	Ppia	15.35	0.06166
MT 8 day + vehicle	74	Ppia	15.24	0.16346
MT 8 day + E2 10 nM	75	Ppia	15.65	0.07952
MT 8 day + E2 10 nM	76	Ppia	15.92	0.56098

## Sheet: E2+OXT
exp. 1
Condition	sample ID	Gene	Mean Cq	Cq SD	ΔCq	mean ΔCq control	ΔΔCq	2-ΔΔCq	mean	sd
MT 8 day + vehicle	9	Pparg	26.61	0.12359	10.16	10.065	0.095	0.936272	1.00217	0.0931918
MT 8 day + vehicle	10	Pparg	25.97	0.10487	9.97		-0.095	1.06807
MT 8 day + E2 10 nM + OXT 10 µM	11	Pparg	27.51	0.08737	10.36		0.295	0.815072	0.983879	0.238729
MT 8 day + E2 10 nM + OXT 10 µM	12	Pparg	26.81	0.05098	9.86		-0.205	1.15269
MT 8 day + vehicle	9	Ppia	16.45	0.00141
MT 8 day + vehicle	10	Ppia	16	0.0762
MT 8 day + E2 10 nM + OXT 10 µM	11	Ppia	17.15	0.03763
MT 8 day + E2 10 nM + OXT 10 µM	12	Ppia	16.95	0.12065
exp. 2
Condition	sample ID	Gene	Mean Cq	Cq SD	ΔCq	mean ΔCq control	ΔΔCq	2-ΔΔCq	mean	sd
MT 8 day + vehicle	25	Pparg	26.19	0.03703	9.06	9	0.06	0.959264	1.00086	0.0588324
MT 8 day + vehicle	26	Pparg	25.5	0.08182	8.94		-0.06	1.04247
MT 8 day + E2 10 nM + OXT 10 µM	27	Pparg	27.45	0.15795	10.47		1.47	0.360982	0.609774	0.351844
MT 8 day + E2 10 nM + OXT 10 µM	28	Pparg	24.91	0.11093	9.22		0.22	0.858565
MT 8 day + vehicle	25	Ppia	17.13	0.04276
MT 8 day + vehicle	26	Ppia	16.56	0.0973
MT 8 day + E2 10 nM + OXT 10 µM	27	Ppia	16.98	0.01854
MT 8 day + E2 10 nM + OXT 10 µM	28	Ppia	15.69	0.0827
exp. 3
Condition	sample ID	Gene	Mean Cq	Cq SD	ΔCq	mean ΔCq control	ΔΔCq	2-ΔΔCq	mean	sd
MT 8 day + vehicle	41	Pparg	26.63	0.1478	9.89	9.845	0.045	0.96929	1.00049	0.0441188
MT 8 day + vehicle	42	Pparg	26.22	0.18809	9.8		-0.045	1.03168
MT 8 day + E2 10 nM + OXT 10 µM	43	Pparg	25.74	0.05924	9.73		-0.115	1.08298	1.05023	0.0463122
MT 8 day + E2 10 nM + OXT 10 µM	44	Pparg	26.28	0.13548	9.82		-0.025	1.01748
MT 8 day + vehicle	41	Ppia	16.74	0.05246
MT 8 day + vehicle	42	Ppia	16.42	0.02337
MT 8 day + E2 10 nM + OXT 10 µM	43	Ppia	16.01	0.11174
MT 8 day + E2 10 nM + OXT 10 µM	44	Ppia	16.46	0.11633
exp. 4
Condition	sample ID	Gene	Mean Cq	Cq SD	ΔCq	mean ΔCq control	ΔΔCq	2-ΔΔCq	mean	sd
MT 8 day + vehicle	57	Pparg	26.17	0.01719	9.95	9.925	0.025	0.982821	1.00015	0.0245077
MT 8 day + vehicle	58	Pparg	26.19	0.05614	9.9		-0.025	1.01748
MT 8 day + E2 10 nM + OXT 10 µM	59	Pparg	26.82	0.09274	9.86		-0.065	1.04608	1.07975	0.0476142
MT 8 day + E2 10 nM + OXT 10 µM	60	Pparg	26.01	0.00655	9.77		-0.155	1.11342
MT 8 day + vehicle	57	Ppia	16.22	0.04022
MT 8 day + vehicle	58	Ppia	16.29	0.0689
MT 8 day + E2 10 nM + OXT 10 µM	59	Ppia	16.96	0.07698
MT 8 day + E2 10 nM + OXT 10 µM	60	Ppia	16.24	0.15236
exp. 5
Condition	sample ID	Gene	Mean Cq	Cq SD	ΔCq	mean ΔCq control	ΔΔCq	2-ΔΔCq	mean	sd
MT 8 day + vehicle	73	Pparg	26.58	0.05808	10.32	10.12	0.2	0.870551	1.00962	0.19668
MT 8 day + vehicle	74	Pparg	26.11	0.11039	9.92		-0.2	1.1487
MT 8 day + E2 10 nM + OXT 10 µM	75	Pparg	27.14	0.06746	10.38		0.26	0.835088	0.946053	0.156928
MT 8 day + E2 10 nM + OXT 10 µM	76	Pparg	26.09	0.05407	10.04		-0.08	1.05702
MT 8 day + vehicle	73	Ppia	16.26	0.10754
MT 8 day + vehicle	74	Ppia	16.19	0.02443
MT 8 day + E2 10 nM + OXT 10 µM	75	Ppia	16.76	0.00572
MT 8 day + E2 10 nM + OXT 10 µM	76	Ppia	16.05	0.11789

## Sheet: OXT
exp. 1
Condition	sample ID	Gene	Mean Cq	Cq SD	ΔCq	mean ΔCq control	ΔΔCq	2-ΔΔCq	mean	sd
MT 8 day + vehicle	9	Pparg	25.93	0.12467	9.63	9.635	-0.005	1.00347	1.00001	0.0049013
MT 8 day + vehicle	10	Pparg	25.91	0.06538	9.64		0.005	0.99654
MT 8 day + OXT 10 µM	11	Pparg	25.96	0.06577	9.68		0.045	0.96929	1.04913	0.112907
MT 8 day + OXT 10 µM	12	Pparg	26.2	0.05156	9.46		-0.175	1.12896
MT 8 day + vehicle	9	Ppia	16.3	0.01955
MT 8 day + vehicle	10	Ppia	16.27	0.19732
MT 8 day + OXT 10 µM	11	Ppia	16.28	0.17058
MT 8 day + OXT 10 µM	12	Ppia	16.74	0.2439
exp. 2
Condition	sample ID	Gene	Mean Cq	Cq SD	ΔCq	mean ΔCq control	ΔΔCq	2-ΔΔCq	mean	sd
MT 8 day + vehicle	25	Pparg	26.45	0.03054	9.62	9.445	0.175	0.885768	1.00737	0.171966
MT 8 day + vehicle	26	Pparg	26.08	0.06498	9.27		-0.175	1.12896
MT 8 day + OXT 10 µM	27	Pparg	25.59	0.25013	9.21		-0.235	1.17691	1.24592	0.0976062
MT 8 day + OXT 10 µM	28	Pparg	24.87	0.0543	9.05		-0.395	1.31494
MT 8 day + vehicle	25	Ppia	16.83	0.04545
MT 8 day + vehicle	26	Ppia	16.81	0.05759
MT 8 day + OXT 10 µM	27	Ppia	16.38	0.28492
MT 8 day + OXT 10 µM	28	Ppia	15.82	0.08863
exp. 3
Condition	sample ID	Gene	Mean Cq	Cq SD	ΔCq	mean ΔCq control	ΔΔCq	2-ΔΔCq	mean	sd
MT 8 day + vehicle	41	Pparg	25.98	0.02206	9.28	9.275	0.005	0.99654	1.00001	0.0049013
MT 8 day + vehicle	42	Pparg	26.32	0.02219	9.27		-0.005	1.00347
MT 8 day + OXT 10 µM	43	Pparg	26.01	0.13371	9.75		0.475	0.719467	0.641974	0.109591
MT 8 day + OXT 10 µM	44	Pparg	26.71	0.27938	10.1		0.825	0.564482
MT 8 day + vehicle	41	Ppia	16.7	0.03422
MT 8 day + vehicle	42	Ppia	17.05	0.11597
MT 8 day + OXT 10 µM	43	Ppia	16.26	0.07107
MT 8 day + OXT 10 µM	44	Ppia	16.61	0.0312
exp. 4
Condition	sample ID	Gene	Mean Cq	Cq SD	ΔCq	mean ΔCq control	ΔΔCq	2-ΔΔCq	mean	sd
MT 8 day + vehicle	57	Pparg	25.77	0.04984	9.34	9.31	0.03	0.97942	1.00022	0.0294099
MT 8 day + vehicle	58	Pparg	26.94	0.14998	9.28		-0.03	1.02101
MT 8 day + OXT 10 µM	59	Pparg	26.78	0.04798	9.65		0.34	0.790041	0.692322	0.138195
MT 8 day + OXT 10 µM	60	Pparg	27.18	0.19944	10.06		0.75	0.594604
MT 8 day + vehicle	57	Ppia	16.43	0.1042
MT 8 day + vehicle	58	Ppia	17.66	0.04087
MT 8 day + OXT 10 µM	59	Ppia	17.13	0.08188
MT 8 day + OXT 10 µM	60	Ppia	17.12	0.00868
exp. 5
Condition	sample ID	Gene	Mean Cq	Cq SD	ΔCq	mean ΔCq control	ΔΔCq	2-ΔΔCq	mean	sd
MT 8 day + vehicle	73	Pparg	25.51	0.04951	9.07	9.07	0	1	1	0
MT 8 day + vehicle	74	Pparg	25.32	0.13943	9.07		0	1
MT 8 day + OXT 10 µM	75	Pparg	25.17	0.10255	9.37		0.3	0.812252	0.764615	0.0673694
MT 8 day + OXT 10 µM	76	Pparg	25.2	0.02955	9.55		0.48	0.716978
MT 8 day + vehicle	73	Ppia	16.44	0.0701
MT 8 day + vehicle	74	Ppia	16.25	0.03453
MT 8 day + OXT 10 µM	75	Ppia	15.8	0.00355					0.878793
MT 8 day + OXT 10 µM	76	Ppia	15.65	0.06964
