# Supplementary material for: 17β-estradiol upregulates oxytocin and the oxytocin receptor in C2C12 myotubes
Source: PeerJ. 2017 Mar 30;5:e3124. doi: 10.7717/peerj.3124 (PMC5376115; doi:10.7717/peerj.3124)
Supplement: Supplemental Information 1 [file peerj-05-3124-s001.zip › quantification OXTR OXT.xlsx]

## Sheet: OXT quantif WB
	OXT 12.01.17				TUB 12.01.17
			%				%
MB	1	1610.52	1.777		1	5561.35	7.319
MT	2	19995	22.058		2	13618.9	17.924
K	3	9841.93	10.857		3	6963.51	9.165
30'	4	13533.1	14.929		4	8963.47	11.797
1h	5	11659	12.862		5	9172.12	12.072
2h	6	9314.54	10.276		6	10041.9	13.216
3h	7	11589	12.785		7	10002.9	13.165
4h	8	13105	14.457		8	11656.8	15.342
	OXT 27.01.17				TUB 27.01.17
			%				%
MB	1	2253.79	4.908		1	23264.5	13.349
MT	2	3182.69	6.931		2	17573	10.083
K	3	6708.69	14.609		3	25204.2	14.462
30'	4	4184.69	9.113		4	19692.3	11.3
1h	5	8898.89	19.378		5	22371.7	12.837
2h	6	7527.81	16.392		6	22396.7	12.851
3h	7	8820.59	19.208		7	22620	12.979
4h	8	4345.15	9.462		8	21153.2	12.138
	OXT 02.02.17				TUB 02.02.17
			%				%
K	1	17434.9	21.465		1	17871.7	16.514
30'	2	13169.2	16.213		2	16478.8	15.227
1h	3	17320.5	21.324		3	18963.7	17.523
2h	4	14040.4	17.286		4	17547.7	16.215
3h	5	10524.4	12.957		5	17562.4	16.229
4h	6	8737.05	10.756		6	19794.8	18.291

## Sheet: OXT
	OXT 12.01.17				TUB 12.01.17							media	sd	sem
		%				%		norm vs TUB		norm vs K
MB	1	1.777			1	7.319		0.242793		1		1	0	0
MT	2	22.058			2	17.924		1.23064		5.06869		3.46915	2.26209	1.59954
K	3	10.857			3	9.165		1.18462		1		1	0	0
30'	4	14.929			4	11.797		1.26549		1.06827		0.89526	0.150194	0.0867143
1h	5	12.862			5	12.072		1.06544		0.899398		1.10999	0.333375	0.192474
2h	6	10.276			6	13.216		0.777542		0.656367		0.913078	0.313668	0.181096
3h	7	12.785			7	13.165		0.971136		0.81979		0.966354	0.443934	0.256305
4h	8	14.457			8	15.342		0.942315		0.795461		0.673188	0.191566	0.110601
	OXT 27.01.17				TUB 27.01.17
		%				%
MB	1	4.908			1	13.349		0.367668		1
MT	2	6.931			2	10.083		0.687395		1.86961
K	3	14.609			3	14.462		1.01016		1
30'	4	9.113			4	11.3		0.80646		0.798345
1h	5	19.378			5	12.837		1.50954		1.49435
2h	6	16.392			6	12.851		1.27554		1.26271
3h	7	19.208			7	12.979		1.47993		1.46504
4h	8	9.462			8	12.138		0.779535		0.771691
	OXT 02.02.17				TUB 02.02.17
		%				%
K	1	21.465			1	16.514		1.29981		1
30'	2	16.213			2	15.227		1.06475		0.819163
1h	3	21.324			3	17.523		1.21691		0.936228
2h	4	17.286			4	16.215		1.06605		0.820161
3h	5	12.957			5	16.229		0.798386		0.614234
4h	6	10.756			6	18.291		0.588049		0.452413
			media	sem
		MB	1	0
		MT	3.46915	1.59954
		K	1	0
		30'	0.89526	0.0867143
		1h	1.10999	0.192474
		2h	0.913078	0.181096
		3h	0.966354	0.256305
		4h	0.673188	0.110601

## Sheet: OXTR quantif WB
		OXTR 06.12.16				TUB 06.12.16
			%				%
MB	1	547.355	0.777		1	21871.9	20.789
MT	2	19504.5	27.688		2	12879	12.242
K	3	9404.57	13.35		3	14660.1	13.934
30'	4	11847.1	16.818		4	12744.2	12.113
1h	5	11554.4	16.402		5	8900.33	8.46
2h	6	5135.74	7.29		6	7295.69	6.935
3h	7	6475.05	9.192		7	12017.7	11.423
4h	8	5975.86	8.483		8	14838.3	14.104
		OXTR 02.12.16				TUB 30.11.16
			%
MB	1	244.385	0.379		1	15377.1	15.217
MT	2	11346.5	17.602		2	16674.5	16.501
K	3	5340.98	8.286		3	14954.5	14.799
30'	4	11891	18.447		4	15407	15.246
1h	5	17815.8	27.638		5	9645.97	9.545
2h	6	8533.74	13.239		6	13503.3	13.363
3h	7	9288.1	14.409		7	15490.9	15.329

## Sheet: OXTR
		OXTR WB 0				TUB WB 0
								norm vs tub		norm vs K
		%				%
MB		27.245				62.648		0.43489		1
MT		72.755				37.352		1.94782		4.47888
		OXTR WB 1 06.12.16				TUB WB1
													media	sd	sem
		%				%		norm vs tub		norm vs K
MB	1	0.777			1	20.789		0.0373755		1
MT	2	27.688			2	12.242		2.26172		60.5134
K	3	13.35			3	13.934		0.958088		1
30'	4	16.818			4	12.113		1.38843		1.44916
1h	5	16.402			5	8.46		1.93877		2.02358
2h	6	7.29			6	6.935		1.05119		1.09717
3h	7	9.192			7	11.423		0.804692		0.839894
4h	8	8.483			8	14.104		0.601461		0.627772
		OXTR WB 2 06.12.16				TUB WB 2		norm vs tub		norm vs K
		%				%
MB	1	0.379			1	15.217		0.0249064		1		MB	1	0	0
MT	2	17.602			2	16.501		1.06672		42.8294		MT	51.6714	12.5045	8.84204
K	3	8.286			3	14.799		0.559903		1		K	1	0	0
30'	4	18.447			4	15.246		1.20996		2.16101		30'	1.80509	0.503354	0.355925
1h	5	27.638			5	9.545		2.89555		5.17152		1h	3.59755	2.22593	1.57397
2h	6	13.239			6	13.363		0.990721		1.76945		2h	1.43331	0.475372	0.336139
3h	7	14.409			7	15.329		0.939983		1.67883		3h	1.25936	0.593219	0.41947
4h												4h	0.627772	0	0
	arbitrary units			mean	sd	sem
	WB 1	WB 2	WB 0
MB	1	1	1	1	0	0
MT	60.5134	42.8294	4.48	35.9409	28.6448	16.5381
0	1	1		1	0	0
0.5	1.44916	2.16101		1.80509	0.503354	0.355925
1	2.02358	5.17152		3.59755	2.22593	1.57397
2	1.09717	1.76945		1.43331	0.475372	0.336139
3	0.839894	1.67883		1.25936	0.593219	0.41947
4	0.627772			0.627772	0	0
