# Supplementary material for: 17β-estradiol upregulates oxytocin and the oxytocin receptor in C2C12 myotubes
Source: PeerJ. 2017 Mar 30;5:e3124. doi: 10.7717/peerj.3124 (PMC5376115; doi:10.7717/peerj.3124)
Supplement: Supplemental Information 1 [file peerj-05-3124-s001.zip › elisa MB.xls]

## Sheet: Foglio1
	1	2	3	4	5	6	7	8	9	10	11	12
A	0.097	0.195	0.456	0.486	0.47	0.19	0.377	0.465	0.465	0	0	0
B	0.091	0.192	0.447	0.481	0.455	0.179	0.376	0.484	0.5	0	0	0
C	1.174	0.245	0.474	0.459	0.458	0.215	0.348	0.393	0.034	0	0	-0.001
D	1.131	0.237	0.489	0.447	0.451	0.207	0.363	0.407	0.035	0	0	0
E	0.106	0.314	0.493	0.423	0.094	0.25	0.369	0.414	0.035	0	0	0
F	0.091	0.311	0.51	0.434	0.091	0.309	0.469	0.481	0.034	0	0	-0.001
G	0.563	0.397	0.452	0.478	0.4	0.369	0.491	0.498	0.033	0	0	-0.001
H	0.558	0.386	0.49	0.503	0.398	0.341	0.483	0.516	0.038	0	0	0
	Label	Mean (OD)	Std. Dev.	%CV	Conc pg/ml	Conc. X	real pg/ml
	S1	-0.367	0.002	0.578	1000
	S2	-0.3195	0.006	1.77	500
	S3	-0.248	0.002	0.855	250
	S4	-0.169	0.008	4.6	125
	S5	-0.109	0.006	5.84	62.5
	S6	-0.079	0.011	13.4	31.25
	S7	-0.059	0.012	20.4	15.625
	T0	-0.1075	0.008	7.89	59.807	40	1.49518
	blank	-0.4665	0.004	0.909	N/A²	1
	TA	0.592	0.03	5.14	N/A¹	1
	NSB	-0.462	0.011	2.3	N/A²	1
	B0	0.5605	0.004	0.631
																						pg/ml	-GM			-GM	v/s K
																					k	43.071	11.487		k	11.487	0
																					GM	31.584	0		T0	28.223	16.736
																					T0	59.807	28.223		30'	52.224	40.737
																					30'	83.808	52.224		1h	-6.511	-17.998
																					1h	25.073	-6.511		2h	19.331	7.844
	pg/ml	Log10	Blk	OD		OD-Blk															2h	50.915	19.331		3h	26.807	15.32
S1	1000	3	0.094	0.195	0.192	0.101	0.098														3h	58.391	26.807
S2	500	2.69897		0.245	0.237	0.151	0.143
S3	250	2.39794		0.314	0.311	0.22	0.217
S4	125	2.09691		0.397	0.386	0.303	0.292
S5	62.5	1.79588		0.456	0.447	0.362	0.353
S6	31.25	1.49485		0.474	0.489	0.38	0.395
S7	15.625	1.19382		0.493	0.51	0.399	0.416
Unknown	54.3771	1.73542		0.459		0.365
Unknown	65.6975	1.81755		0.447		0.353
mean	60.0373
sd	8.00475
sem	5.66021
		Log10 conc		pg/ml		real pg/ml		mean	sd	sem
	T0	1.73542	1.81755	54.3771	65.6975	1.35943	1.64244	1.50093	0.200119	0.141505
