# Supplementary material for: 17β-estradiol upregulates oxytocin and the oxytocin receptor in C2C12 myotubes
Source: PeerJ. 2017 Mar 30;5:e3124. doi: 10.7717/peerj.3124 (PMC5376115; doi:10.7717/peerj.3124)
Supplement: Supplemental Information 1 [file peerj-05-3124-s001.zip › ELISA MT acute treatment.xls]

## Sheet: Foglio1
	Label	Mean (OD)	Std. Dev.	%CV	Conc. pg/ml	Conc. X	real pg/ml																Table Analyzed	One-way ANOVA data							Table Analyzed	MB/MT
	S1	0.0945	0.01414	15	750
	S2	0.139	0.0007071	0.509	375																		Kruskal-Wallis test								Column B	MT
	S3	0.2245	0.008485	3.78	187.5																		P value	0.0138							vs.	vs,
	S4	0.334	0.01626	4.87	93.75																		Exact or approximate P value?	Approximate							Column A	MB
	S5	0.4105	0.01414	3.45	46.875																		P value summary	*
	S6	0.4645	0.008485	1.83	23.438																		Do the medians vary signif. (P < 0.05)	Yes							Mann Whitney test
	S7	0.515	0.009192	1.78	11.719																		Number of groups	6							P value	0.2
	S8	0.5225	0.001414	0.271	5.859																		Kruskal-Wallis statistic	14.3							Exact or approximate P value?	Exact
	NSB	0.012	0.006364	53	N/A²	1																									P value summary	ns
	B0	0.6328	0.04735	7.48	N/A¹	1																	Data summary								Significantly different? (P < 0.05)	No
	TA	1.7095	0	0	N/A¹	1																	Number of treatments (columns)	6							One- or two-tailed P value?	Two-tailed
X5	0	0.3388	0.004933	1.46	85.978	20	4.2989	42.989															Number of values (total)	18							Sum of ranks in column A,B	3 , 12
X7	30'	0.2558	0.01012	3.95	146.345	20	7.31725	73.1725																							Mann-Whitney U	0
X8	1h	0.2708	0.02401	8.86	132.781	20	6.63905	66.3905
X9	2h	0.3068	0.002887	0.941	105.608	20	5.2804	52.804															Number of families	1							Difference between medians
X10	3h	0.2815	0.00781	2.77	124.026	20	6.2013	62.013															Number of comparisons per family	5							Median of column A	1,501, n=2
X11	4h	0.2795	0.001	0.358	125.617	20	6.28085	62.8085															Alpha	0.05							Median of column B	4,330, n=3
																															Difference: Actual	2.829
																							Dunn's multiple comparisons test	Mean rank diff,	Significant?	Summary		A-?			Difference: Hodges-Lehmann	2.724
	1	2	3	4	5	6	7																0 vs. 30	-14.33	Yes	**		B	30
A	0.093	0.197	0.177	0.432	0.42	0.426	0.659																0 vs. 1	-10.67	No	ns		C	1
B	0.092	0.232	0.231	0.428	0.437	0.429	0.628																0 vs. 2	-3	No	ns		D	2
C	0.109	0.323	0.311	0.396	0.398	0.403	0.619																0 vs. 3	-8	No	ns		E	3
D	0.1	0.438	0.415	0.342	0.343	0.36	0.56																0 vs. 4	-9	No	ns		F	4
E	0.697	0.513	0.493	0.391	0.351	0.348	0.605
F	0.699	0.563	0.551	0.396	0.401	0.401	0.597
G	0.78	0.614	0.601	0.379	0.378	0.365	0.58																Test details	Mean rank 1	Mean rank 2	Mean rank diff,	n1	n2
H	1.802	0.614	0.616	0.371	0.372	0.373	0.557
																							0 vs. 30	2	16.33	-14.33	3	3
	1	2	3	4	5	6	7	8	9					condiction	pg/ml	sem		condiction	pg/ml	sem			0 vs. 1	2	12.67	-10.67	3	3
A	Blk	S1	S1										hours from E2 adminitration	0	4.25863	0.0868518		MB	1.50093	0.141505			0 vs. 2	2	5	-3	3	3
B	Blk	S2	S2	X5	X5	X5								0.5	7.61631	0.304883		MT	4.25863	0.0868518			0 vs. 3	2	10	-8	3	3
C	NSB	S3	S3											1	6.91188	0.630364							0 vs. 4	2	11	-9	3	3
D	NSB	S4	S4	X7	X7	X7								2	5.33754	0.0621732
E	B0	S5	S5	X8	X8	X8								3	6.36609	0.201517
F	B0	S6	S6	X9	X9	X9								4	6.4483	0.0257469
G	B0	S7	S7	X10	X10	X10							BT474	-E2	4.05232	0.122971
H	TA	S8	S8	X11	X11	X11								+E2	6.8998	0.20079
	pg/ml	Log10	Blk	OD			OD-Blk
S1	750	2.87506	0.0925	0.197	0.177		0.1045	0.0845
S2	375	2.57403		0.232	0.231		0.1395	0.1385
S3	187.5	2.273		0.323	0.311		0.2305	0.2185
S4	93.75	1.97197		0.438	0.415		0.3455	0.3225
S5	46.875	1.67094		0.513	0.493		0.4205	0.4005
S6	23.438	1.36992		0.563	0.551		0.4705	0.4585
S7	11.719	1.06889		0.614	0.601		0.5215	0.5085
S8	5.859	0.767823		0.614	0.616		0.5215	0.5235
0				0.428	0.437	0.429	0.3355	0.3445	0.3365
30'				0.342	0.343	0.36	0.2495	0.2505	0.2675
1h				0.391	0.351	0.348	0.2985	0.2585	0.2555
2h				0.396	0.401	0.401	0.3035	0.3085	0.3085
3h				0.379	0.378	0.365	0.2865	0.2855	0.2725
4h				0.371	0.372	0.373	0.2785	0.2795	0.2805
	Log10 conc			pg/ml			real pg/ml			mean	sd	sem
0	1.94058	1.91231	1.93746	87.2124	81.7173	86.5883	4.36062	4.08586	4.32941	4.25863	0.150432	0.0868518
30'	2.20133	2.19826	2.14659	158.975	157.856	140.148	7.94873	7.8928	7.0074	7.61631	0.528073	0.304883
1h	2.05342	2.17385	2.18298	113.09	149.226	152.397	5.65448	7.46131	7.61986	6.91188	1.09182	0.630364
2h	2.03837	2.02328	2.02328	109.238	105.507	105.507	5.46189	5.27537	5.27537	5.33754	0.107687	0.0621732
3h	2.08946	2.09246	2.13151	122.873	123.725	135.367	6.14364	6.18624	6.76837	6.36609	0.349038	0.201517
4h	2.11347	2.11047	2.10746	129.859	128.964	128.075	6.49295	6.44819	6.40376	6.4483	0.044595	0.0257469
