# Supplementary material for: 17β-estradiol upregulates oxytocin and the oxytocin receptor in C2C12 myotubes
Source: PeerJ. 2017 Mar 30;5:e3124. doi: 10.7717/peerj.3124 (PMC5376115; doi:10.7717/peerj.3124)
Supplement: Supplemental Information 1 [file peerj-05-3124-s001.zip › fusion index raw data.xlsx]

## Sheet: E2
C2C12 time course E2 10 nM. stripped serum
fix 7DM
HE photo 200x
K_01	a	b	c	d	e	f	g	h	i	l	tot cells	% of Total	Symbol			fusion index: (myotube nucleus / tot nuclei) %
Class 0	187	190	66	167	138	156	140	236	118	187	1585	64.5096	Red Circle		myotube nucleus	64.5096
Class 1	79	69	143	76	72	83	75	57	139	79	872	35.4904	Green Cross		myoblast nucleus
											2457
K_02	a	b	c	d	e	f	g	h	i	l	tot cells	% of Total	Symbol			fusion index: (nuclei nel miotubo / tot nuclei) %
Class 0	129	192	143	142	101	151	129	104	128	199	1418	59.5548	Red Circle		myotube nucleus	59.5548
Class 1	112	107	71	85	111	92	108	115	94	68	963	40.4452	Green Cross		myoblast nucleus
											2381
K_03	a	b	c	d	e	f	g	h	i	l	tot cells	% of Total	Symbol			fusion index: (myotube nucleus / tot nuclei) %
Class 0	43	30	31	94	69	102	87	66	118	85	725	49.9311	Red Circle		myotube nucleus	49.9311
Class 1	95	118	120	18	71	49	56	80	50	70	727	50.0689	Green Cross		myoblast nucleus
											1452
K_04	a	b	c	d	e	f	g	h	i	l	tot cells	% of Total	Symbol			fusion index: (myotube nucleus / tot nuclei) %
Class 0	108	102	40	69	96	56	106	43	62	78	760	47.9798	Red Circle		myotube nucleus	47.9798
Class 1	91	66	47	105	76	107	51	99	92	90	824	52.0202	Green Cross		myoblast nucleus
											1584
K_05	a	b	c	d	e	f	g	h	i	l	tot cells	% of Total	Symbol			fusion index: (myotube nucleus / tot nuclei) %
Class 0	56	56	80	78	72	77	56	44	89	54	662	45.7182	Red Circle		myotube nucleus	45.7182
Class 1	103	111	58	71	105	78	55	81	54	70	786	54.2818	Green Cross		myoblast nucleus
											1448
T_01	a	b	c	d	e	f	g	h	i	l	tot cells	% of Total	Symbol			fusion index: (nuclei nel miotubo / tot nuclei) %
Class 0	196	123	159	232	137	152	135	110	189	160	1593	63.0142	Red Circle		myotube nucleus	63.0142
Class 1	93	120	63	66	68	115	83	140	77	110	935	36.9858	Green Cross		myoblast nucleus
											2528
T_02	a	b	c	d	e	f	g	h	i	l	tot cells	% of Total	Symbol			fusion index: (nuclei nel miotubo / tot nuclei) %
Class 0	100	193	67	130	148	99	94	130	117	88	1166	53.1449	Red Circle		myotube nucleus	53.1449
Class 1	111	106	80	62	123	118	119	118	100	91	1028	46.8551	Green Cross		myoblast nucleus
											2194
T_03	a	b	c	d	e	f	g	h	i	l	tot cells	% of Total	Symbol			fusion index: (myotube nucleus / tot nuclei) %
Class 0	48	84	65	53	49	39	105	57	44	55	599	40.2013	Red Circle		myotube nucleus	40.2013
Class 1	128	59	64	116	95	67	65	101	96	100	891	59.7987	Green Cross		myoblast nucleus
											1490
T_04	a	b	c	d	e	f	g	h	i	l	tot cells	% of Total	Symbol			fusion index: (myotube nucleus / tot nuclei) %
Class 0	64	15	48	102	49	62	118	65	62		585	39.9045	Red Circle		myotube nucleus	39.9045
Class 1	102	172	88	74	106	120	71	84	64		881	60.0955	Green Cross		myoblast nucleus
											1466
T_05	a	b	c	d	e	f	g	h	i	l	tot cells	% of Total	Symbol			fusion index: (myotube nucleus / tot nuclei) %
Class 0	126	34	80	72	89	57	89	72	33	48	700	46.3269	Red Circle		myotube nucleus	46.3269
Class 1	63	113	87	88	38	74	83	77	87	101	811	53.6731	Green Cross		myoblast nucleus
											1511

## Sheet: E2 + OXT
C2C12 time course E2 10 nM + OXT 10µM in stripped serum
fix 7DM
HE photo 200x
K01	a	b	c	d	e	f	g	h	i	l	tot cells	% of Total	Symbol			fusion index: (nuclei nel miotubo / tot nuclei) %
Class 0	172	69	179	74	165	149	124	163	152	74	1321	49.7552	Red Circle		myotube nucleus	49.7552
Class 1	109	141	110	165	141	138	127	130	115	158	1334	50.2448	Green Cross		myoblast nucleus
											2655
K02	a	b	c	d	e	f	g	h	i	l	tot cells	% of Total	Symbol			fusion index: (nuclei nel miotubo / tot nuclei) %
Class 0	234	185	137	125	169	181	82	177	124	157	1571	55.532	Red Circle		myotube nucleus	55.532
Class 1	90	159	150	131	156	107	148	97	126	94	1258	44.468	Green Cross		myoblast nucleus
											2829
K03	a	b	c	d	e	f	g	h	i	l	tot cells	% of Total	Symbol			fusion index: (nuclei nel miotubo / tot nuclei) %
Class 0	152	153	97	199	212	124	70	192	176	87	1462	53.6514	Red Circle		myotube nucleus	53.6514
Class 1	149	162	203	105	96	97	99	77	114	161	1263	46.3486	Green Cross		myoblast nucleus
											2725
K04	a	b	c	d	e	f	g	h	i	l	tot cells	% of Total	Symbol			fusion index: (nuclei nel miotubo / tot nuclei) %
Class 0	56	157	225	180	130	124	130	167	161	123	1453	52.2662	Red Circle		myotube nucleus	52.2662
Class 1	51	83	144	174	139	173	157	134	127	145	1327	47.7338	Green Cross		myoblast nucleus
											2780
K05	a	b	c	d	e	f	g	h	i	l	tot cells	% of Total	Symbol			fusion index: (nuclei nel miotubo / tot nuclei) %
Class 0	89	77	46	55	74	35	32	53	105	53	619	39.4519	Red Circle		myotube nucleus	39.4519
Class 1	116	78	126	111	107	94	110	72	52	84	950	60.5481	Green Cross		myoblast nucleus
											1569
T01	a	b	c	d	e	f	g	h	i	l	tot cells	% of Total	Symbol			fusion index: (nuclei nel miotubo / tot nuclei) %
Class 0	90	29	56	66	87	73	95	124	141	124	885	46.5789	Red Circle		myotube nucleus	46.5789
Class 1	119	145	59	129	97	127	122	65	86	66	1015	53.4211	Green Cross		myoblast nucleus
											1900
T02	a	b	c	d	e	f	g	h	i	l	tot cells	% of Total	Symbol			fusion index: (nuclei nel miotubo / tot nuclei) %
Class 0	79	75	58	139	124	92	95	49	88	95	894	44.5885	Red Circle		myotube nucleus	44.5885
Class 1	145	130	125	102	97	93	99	83	115	122	1111	55.4115	Green Cross		myoblast nucleus
											2005
T03	a	b	c	d	e	f	g	h	i	l	tot cells	% of Total	Symbol			fusion index: (nuclei nel miotubo / tot nuclei) %
Class 0	97	233	75	55	76	77	115	234	120	148	1230	46.1538	Red Circle		myotube nucleus	46.1538
Class 1	153	89	158	163	185	194	166	116	138	73	1435	53.8462	Green Cross		myoblast nucleus
											2665
T04	a	b	c	d	e	f	g	h	i	l	tot cells	% of Total	Symbol			fusion index: (nuclei nel miotubo / tot nuclei) %
Class 0	99	129	125	68	93	62	118	94	155	145	1088	52.1823	Red Circle		myotube nucleus	52.1823
Class 1	142	98	81	136	90	104	86	34	110	116	997	47.8177	Green Cross		myoblast nucleus
											2085
T05	a	b	c	d	e	f	g	h	i	l	tot cells	% of Total	Symbol			fusion index: (nuclei nel miotubo / tot nuclei) %
Class 0	90	80	76	96	64	66	85	56	74	61	748	51.3736	Red Circle		myotube nucleus	51.3736
Class 1	104	96	72	60	50	63	50	71	71	71	708	48.6264	Green Cross		myoblast nucleus
											1456

## Sheet: OXT
C2C12 time course OXT 10µM in stripped serum
fix 7DM
HE photo 200x
K_01	a	b	c	d	e	f	g	h	i	l	tot cells	% of Total	Symbol			fusion index: (nuclei nel miotubo / tot nuclei) %
Class 0	127	121	201	84	153	96	117	151	85	53	1188	60.0303	Red Circle		myotube nucleus	60.0303
Class 1	114	79	67	28	58	124	102	44	56	119	791	39.9697	Green Cross		myoblast nucleus
											1979
K_02	a	b	c	d	e	f	g	h	i	l	tot cells	% of Total	Symbol			fusion index: (nuclei nel miotubo / tot nuclei) %
Class 0	188	193	142	90	194	133	132	187	187	162	1608	56.1061	Red Circle		myotube nucleus	56.1061
Class 1	131	127	108	130	117	157	141	96	130	121	1258	43.8939	Green Cross		myoblast nucleus
											2866
K03	a	b	c	d	e	f					tot cells	% of Total	Symbol			fusion index: (nuclei nel miotubo / tot nuclei) %
Class 0	137	63	52	118	137	89					596	44.7784	Red Circle		myotube nucleus	44.7784
Class 1	91	151	144	105	110	134					735	55.2216	Green Cross		myoblast nucleus
											1331
K04	a	b	c	d	e	f					tot cells	% of Total	Symbol			fusion index: (nuclei nel miotubo / tot nuclei) %
Class 0	125	39	94	57	64	121					500	43.63	Red Circle		myotube nucleus	43.63
Class 1	112	98	89	142	122	83					646	56.37	Green Cross		myoblast nucleus
											1146
K05	a	b	c	d	e	f					tot cells	% of Total	Symbol			fusion index: (nuclei nel miotubo / tot nuclei) %
Class 0	128	102	55	96	91	103					575	47.6388	Red Circle		myotube nucleus	47.6388
Class 1	108	108	129	112	97	78					632	52.3612	Green Cross		myoblast nucleus
											1207
T_01	a	b	c	d	e	f	g	h	i	l	tot cells	% of Total	Symbol			fusion index: (nuclei nel miotubo / tot nuclei) %
Class 0	150	67	148	118	103	59	109	86	146	108	1094	52.2196	Red Circle		myotube nucleus	52.2196
Class 1	51	132	84	129	90	95	134	95	75	116	1001	47.7804	Green Cross		myoblast nucleus
											2095
T_02	a	b	c	d	e	f	g	h	i	l	tot cells	% of Total	Symbol			fusion index: (nuclei nel miotubo / tot nuclei) %
Class 0	104	151	172	142	184	127	119	325	110	153	1587	62.6777	Red Circle		myotube nucleus	62.6777
Class 1	62	112	64	107	70	125	111	75	126	93	945	37.3223	Green Cross		myoblast nucleus
											2532
T03	a	b	c	d	e	f					tot cells	% of Total	Symbol			fusion index: (nuclei nel miotubo / tot nuclei) %
Class 0	63	79	118	39	86	89					474	43.5662	Red Circle		myotube nucleus	43.5662
Class 1	108	92	79	124	110	101					614	56.4338	Green Cross		myoblast nucleus
											1088
T04	a	b	c	d	e	f					tot cells	% of Total	Symbol			fusion index: (nuclei nel miotubo / tot nuclei) %
Class 0	86	87	123	108	65	97					566	48.1293	Red Circle		myotube nucleus	48.1293
Class 1	105	118	93	72	87	135					610	51.8707	Green Cross		myoblast nucleus
											1176
T05	a	b	c	d	e	f					tot cells	% of Total	Symbol			fusion index: (nuclei nel miotubo / tot nuclei) %
Class 0	70	125	69	83	63	83					493	45.5638	Red Circle		myotube nucleus	45.5638
Class 1	101	110	88	102	112	76					589	54.4362	Green Cross		myoblast nucleus
											1082

## Sheet: summary
		E2				E2+oxytocin				oxytocin
	fusion index	K	T		fusion index	K	T			K	T
	1	64.5096	63.0142		1	49.7552	46.5789			60.0303	52.2196
	2	59.5548	53.1449		2	55.532	44.5885			56.1061	62.6777
	3	49.9311	40.2013		3	53.6514	46.1538			44.7784	43.5662
	4	47.9798	39.9045		4	52.2662	52.1823			43.63	48.1293
	5	45.7182	46.3269		5	39.4519	51.3736			47.6388	45.5638
	media	53.5387	48.5184		media	50.1313	48.1754		media	50.4367	50.4313
	sd	8.08748	9.74307		sd	6.33063	3.38321		sd	6.48622	6.77193
	sem	3.61683	4.35723		sem	2.83114	1.51302		sem	2.90073	3.0285
		#VALUE!
		51.3689
