# Supplementary material for: 17β-estradiol upregulates oxytocin and the oxytocin receptor in C2C12 myotubes
Source: PeerJ. 2017 Mar 30;5:e3124. doi: 10.7717/peerj.3124 (PMC5376115; doi:10.7717/peerj.3124)
Supplement: Supplemental Information 1 [file peerj-05-3124-s001.zip › graph genes.xlsx]

## Sheet: Foglio1
fold increase
	E2					OXT					E2-OXT
	K		T			K		T			K		T
	media	sem	media	sem		media	sem	media	sem		media	sem	media	sem
Myf6	1.01	0	1.76	0.44		1	0	0.87	0.11		1.01	0	0.75	0.11
Myog	1.01	0	1.15	0.04		1.03	0.02	0.92	0.12		1.02	0.01	1	0.03
Myf5	1.01	0.01	1.45	0.16		1.01	0	0.98	0.19		1.01	0	1.08	0.08
Myod	1.01	0	1.18	0.07		1	0	0.99	0.08		1.02	0.01	1	0.07
Myh	1	0	0.9	0.03		1	0	0.88	0.07		1.01	0	0.89	0.09
Oxt	1.01	0	0.88	0.14		1.12	0.1	1.2	0.19		1.03	0.01	1	0.12
Oxtr	1.03	0.01	29.15	8.33		1.09	0.05	1.38	0.15		1.06	0.02	11.05	2.69
Fabp3	1.01	0	1.48	0.26		1	0	1.01	0.01		1.01	0	1.08	0.1
Fabp4	1.296	0.1	1.51	0.15		1.01	0	0.62	0.13		1.01	0	2.66	0.56
Pparg	1.02	0.01	1.15	0.17		1	0	0.79	0.09		1	0	1.04	0.03
