# Supplementary material for: 17β-estradiol upregulates oxytocin and the oxytocin receptor in C2C12 myotubes
Source: PeerJ. 2017 Mar 30;5:e3124. doi: 10.7717/peerj.3124 (PMC5376115; doi:10.7717/peerj.3124)
Supplement: Supplemental Information 1 [file peerj-05-3124-s001.zip › MB MT K oxtr oxt tutti exp.xlsx]

## Sheet: 3GM-5DM
	2-ΔCq				2-ΔCq								Table Analyzed	Identify outliers of OXTR MB MT K:Cleaned data
	OXTR				OXT
	MB	MT			MB	MT							Column B	MT
L	8.23832e-07	3.40814e-06		L	3.03472e-06	5.47008e-06							vs.	vs,
I	9.30113e-07	1.37594e-06		I	1.8876e-06	6.61883e-06							Column A	MB
F	4.80081e-07	2.56298e-05		F	7.46657e-07	2.37969e-06
E	1.16828e-06	9.03091e-06		E	2.50976e-06	7.12463e-06							Wilcoxon matched-pairs signed rank test
B	1.29462e-06	3.46701e-06		B	3.68183e-06	5.92066e-06							P value	0.0002
													Exact or approximate P value?	Exact
													P value summary	***
M	8.25911e-07	1.23727e-06		M	2.1194e-06	3.84714e-06							Significantly different? (P < 0.05)	Yes
T	8.64571e-07	1.12554e-06		T	5.21842e-06	3.4216e-06							One- or two-tailed P value?	Two-tailed
U	0	2.22081e-06		U	3.50407e-06	6.05686e-06							Sum of positive, negative ranks	91,00 , 0,0
V	1.84238e-06	2.1522e-06		V	4.50269e-06	3.4359e-06							Sum of signed ranks (W)	91
													Number of pairs	13
													Median of differences
Aa	7.1407e-07	1.10716e-06		Aa	2.07682e-06	3.09009e-06							Median	1.177e-06
Ab	9.22718e-07	1.60019e-06		Ab	4.3871e-06	6.80524e-06
Ac	4.16864e-07	1.59424e-06		Ac	2.78309e-06	5.03279e-06							How effective was the pairing?
Ad	8.43256e-07	3.30806e-06		Ad	3.83808e-06	4.851e-06							rs (Spearman)	0.2802
Ae	6.21784e-07	1.80768e-06		Ae	8.32836e-06	6.03155e-06							P value (one tailed)	0.1767
													P value summary	ns
media	8.40357e-07	4.28129e-06		media	3.47276e-06	5.00615e-06							Was the pairing significantly effective?	No
sd	4.4839e-07	6.75138e-06		sd	1.84012e-06	1.53038e-06
sem	1.24361e-07	1.8725e-06		sem	4.91793e-07	4.0901e-07							Table Analyzed	OXT MB MT K
	MB	MT	sem MB	sem MT									Column B	MT
Oxtr	8.40357e-07	4.28129e-06											vs.	vs,
Oxt	3.47276e-06	5.00615e-06											Column A	MB
													Paired t test
													P value	0.0164
													P value summary	*
													Significantly different? (P < 0.05)	Yes
													One- or two-tailed P value?	Two-tailed
													t, df	t=2,753 df=13
													Number of pairs	14
													How big is the difference?
													Mean of differences	1.533e-06
													SD of differences	2.084e-06
													SEM of differences	5.57e-07
													95% confidence interval	3,302e-007 to 2,737e-006
													R squared	0.3683
													How effective was the pairing?
													Correlation coefficient (r)	0.2457
													P value (one tailed)	0.1986
													P value summary	ns
													Was the pairing significantly effective?	No
