# Supplementary material for: 17β-estradiol upregulates oxytocin and the oxytocin receptor in C2C12 myotubes
Source: PeerJ. 2017 Mar 30;5:e3124. doi: 10.7717/peerj.3124 (PMC5376115; doi:10.7717/peerj.3124)
Supplement: Supplemental Information 1 [file peerj-05-3124-s001.zip › OXTR MT acuti.xls]

## Sheet: Foglio2
exp. 1
condition	sample ID	Gene	Mean Cq	Cq SD	ΔCq	mean ΔCq control	ΔΔCq	2-ΔΔCq	mean	sd		condition	Oxtr fold increase	sd	sem
E2 10 nM 0h (control)	1	Oxtr	37.51	0.65783	21.59	20.915	0.675	0.626332	1.11146	0.686081		0	1.05671	0.0774409	0.054759
E2 10 nM 0h (control)	2	Oxtr	35.77	1.05436	20.24		-0.675	1.5966				0.5	1.20133	0.698934	0.494221
E2 10 nM 0.5h	3	Oxtr	35.58	0.0289	19.59		-1.325	2.50533	1.69555	1.1452		1	0.960176	0.731578	0.517304
E2 10 nM 0.5h	4	Oxtr	36.79	0	21.09		0.175	0.885768				2	2.34428	2.35247	1.66345
E2 10 nM 1h	5	Oxtr	36.18	0	20.56		-0.355	1.27899	1.47748	0.280713		3	3.65555	3.04268	2.1515
E2 10 nM 1h	6	Oxtr	35.44	0.19369	20.17		-0.745	1.67597				4	1.63064	0.352862	0.249511
E2 10 nM 2h	7	Oxtr	33.52	0.50365	18.77		-2.145	4.42292	4.00773	0.587177
E2 10 nM 2h	8	Oxtr	34.74	0.17862	19.07		-1.845	3.59253
E2 10 nM 3h	9	Oxtr	34.31	0.74998	18.29		-2.625	6.16884	5.80705	0.511653
E2 10 nM 3h	10	Oxtr	34.31	0.6908	18.47		-2.445	5.44526
E2 10 nM 4h	11	Oxtr	35.61	1.65168	19.88		-1.035	2.04911	1.88015	0.238948
E2 10 nM 4h	12	Oxtr	35.46	0.3828	20.14		-0.775	1.71119
E2 10 nM 0h (control)	1	Ppia	15.92	0.08705
E2 10 nM 0h (control)	2	Ppia	15.53	0.06499
E2 10 nM 0.5h	3	Ppia	15.99	0.01383
E2 10 nM 0.5h	4	Ppia	15.7	0.01033
E2 10 nM 1h	5	Ppia	15.62	0.05428
E2 10 nM 1h	6	Ppia	15.27	0.03617
E2 10 nM 2h	7	Ppia	14.75	0.01824
E2 10 nM 2h	8	Ppia	15.67	0.01394
E2 10 nM 3h	9	Ppia	16.02	0.0485
E2 10 nM 3h	10	Ppia	15.84	0.07389
E2 10 nM 4h	11	Ppia	15.73	0.09874
E2 10 nM 4h	12	Ppia	15.32	0.10282
exp. 2
condition	sample ID	Gene	Mean Cq	Cq SD	ΔCq	mean ΔCq control	ΔΔCq	2-ΔΔCq	mean	sd
E2 10 nM 0h (control)	15	Oxtr	35.02	0.16894	19.59	19.5	0.09	0.939523	1.00195	0.0882805
E2 10 nM 0h (control)	16	Oxtr	35.18	0.52949	19.41		-0.09	1.06437
E2 10 nM 0.5h	17	Oxtr	N/A	0					0.707107	0
E2 10 nM 0.5h	18	Oxtr	35.95	1.06754	20		0.5	0.707107
E2 10 nM 1h	19	Oxtr	35.99	0.7452	20.26		0.76	0.590496	0.442872	0.208772
E2 10 nM 1h	20	Oxtr	36.87	0.12177	21.26		1.76	0.295248
E2 10 nM 2h	21	Oxtr	34.4	0.90953	19.41		-0.09	1.06437	0.680836	0.542399
E2 10 nM 2h	22	Oxtr	37.08	0.34663	21.25		1.75	0.297302
E2 10 nM 3h	23	Oxtr	34.61	0.80881	18.76		-0.74	1.67018	1.50405	0.234935
E2 10 nM 3h	24	Oxtr	34.32	0.98758	19.08		-0.42	1.33793
E2 10 nM 4h	25	Oxtr	33.8	0.43648	18.91		-0.59	1.50525	1.38113	0.175528
E2 10 nM 4h	26	Oxtr	35.03	0.26735	19.17		-0.33	1.25701
E2 10 nM 0h (control)	15	Ppia	15.43	0.22327
E2 10 nM 0h (control)	16	Ppia	15.77	0.01228
E2 10 nM 0.5h	17	Ppia	27.63	0.07157
E2 10 nM 0.5h	18	Ppia	15.95	0.00124
E2 10 nM 1h	19	Ppia	15.73	0.05381
E2 10 nM 1h	20	Ppia	15.61	0.00113
E2 10 nM 2h	21	Ppia	14.99	0.05124
E2 10 nM 2h	22	Ppia	15.83	0.06701
E2 10 nM 3h	23	Ppia	15.85	0.26154
E2 10 nM 3h	24	Ppia	15.24	0.00428
E2 10 nM 4h	25	Ppia	14.89	0.06012
E2 10 nM 4h	26	Ppia	15.86	0.01477
