# Supplementary material for: 17β-estradiol upregulates oxytocin and the oxytocin receptor in C2C12 myotubes
Source: PeerJ. 2017 Mar 30;5:e3124. doi: 10.7717/peerj.3124 (PMC5376115; doi:10.7717/peerj.3124)
Supplement: Supplemental Information 1 [file peerj-05-3124-s001.zip › positive control ELISA.xls]

## Sheet: Foglio2
Label	Mean (OD)	Std. Dev.	%CV	Conc. pg/ml	Conc. X	real pg/ml						1	2	3	4	5
S1	0.201	0.02333	11.6	750							A	0.105	0.318	0.285	1.395	1.055
S2	0.3285	0.0297	9.04	375							B	0.096	0.45	0.408	1.518	1.08
S3	0.5435	0.0396	7.29	187.5							C	0.111	0.672	0.616	1.536	1.116
S4	0.923	0.02475	2.68	93.75							D	0.108	1.006	1.041	0.289	0.826
S5	1.29	0.0007071	0.0548	46.875							E	2.181	1.391	1.39	0.278	0.786
S6	1.6985	0.01556	0.916	23.438							F	2.257	1.81	1.788	0.271	0.78
S7	1.96	0.06293	3.21	11.719							G	2.353	2.016	2.105
S8	2.138	0.01202	0.562	5.859							H	2.051	2.247	2.23
BT474 K 48h	0.9832	0.03066	3.12	80.37	20	4.0185
BT474 E2 48h	0.6968	0.02501	3.59	132.983	20	6.64915
Blank	0.1005	0.006364	6.33
PC	2.1632	0.08619	3.98	3.131 ¹
												1	2	3	4	5
											A	Blk	S1	S1		BT474 K 48h
											B	Blk	S2	S2		BT474 K 48h
											C	NSB	S3	S3		BT474 K 48h
											D	NSB	S4	S4		BT474 E2 48h
											E	B0	S5	S5		BT474 E2 48h
											F	B0	S6	S6		BT474 E2 48h
											G	B0	S7	S7
											H	TA	S8	S8
											pg/ml	Log10	media Blk	OD		OD-Blk
										S1	750	2.87506	0.1005	0.318	0.285	0.2175	0.1845
										S2	375	2.57403		0.45	0.408	0.3495	0.3075
										S3	187.5	2.273		0.672	0.616	0.5715	0.5155
										S4	93.75	1.97197		1.006	1.041	0.9055	0.9405
										S5	46.875	1.67094		1.391	1.39	1.2905	1.2895
										S6	23.438	1.36992		1.81	1.788	1.7095	1.6875
										S7	11.719	1.06889		2.016	2.105	1.9155	2.0045
										S8	5.859	0.767823		2.247	2.23	2.1465	2.1295
										BT474 E2 48h	130.03	2.11404		1.055		0.9545
										BT474 E2 48h	141.09	2.1495		1.08		0.9795
										BT474 E2 48h	142.867	2.15493		1.116		1.0155
										BT474 K 48h	85.0783	1.92982		0.826		0.7255
										BT474 K 48h	81.4702	1.911		0.786		0.6855
										BT474 K 48h	76.5903	1.88417		0.78		0.6795
											real pg/ml	mean	sd	sem
										BT474 E2 48h	6.50151	6.8998	0.347778	0.20079
										BT474 E2 48h	7.05451
										BT474 E2 48h	7.14337
										BT474 K 48h	4.25392	4.05232	0.212992	0.122971
										BT474 K 48h	4.07351
										BT474 K 48h	3.82952
