# Supplementary material for: 17β-estradiol upregulates oxytocin and the oxytocin receptor in C2C12 myotubes
Source: PeerJ. 2017 Mar 30;5:e3124. doi: 10.7717/peerj.3124 (PMC5376115; doi:10.7717/peerj.3124)
Supplement: Supplemental Information 1 [file peerj-05-3124-s001.zip › qPCR Fabp3 gene_chronic treatment.xls]

## Sheet: E2
exp. 1
Condition	sample ID	Gene	Mean Cq	Cq SD	ΔCq	mean ΔCq control	ΔΔCq	2-ΔΔCq	mean	sd
MT 8 day + vehicle	9	Fabp3	21.87	0.09546	6.11	6.395	-0.285	1.21841	1.01958	0.281194
MT 8 day + vehicle	10	Fabp3	23.24	0.19144	6.68		0.285	0.820742
MT 8 day + E2 10 nM	11	Fabp3	22.78	0.01384	6.12		-0.275	1.20999	1.18134	0.0405227
MT 8 day + E2 10 nM	12	Fabp3	22.65	0.04897	6.19		-0.205	1.15269
MT 8 day + vehicle	9	Ppia	15.76	0.03769
MT 8 day + vehicle	10	Ppia	16.56	0.19582
MT 8 day + E2 10 nM	11	Ppia	16.66	0.0863
MT 8 day + E2 10 nM	12	Ppia	16.46	0.07603
exp. 2
Condition	sample ID	Gene	Mean Cq	Cq SD	ΔCq	mean ΔCq control	ΔΔCq	2-ΔΔCq	mean	sd
MT 8 day + vehicle	25	Fabp3	22.07	0.0839	5.96	5.815	0.145	0.904379	1.00506	0.142377
MT 8 day + vehicle	26	Fabp3	22.64	0.00224	5.67		-0.145	1.10573
MT 8 day + E2 10 nM	27	Fabp3	22.55	0.05368	6.06		0.245	0.843816	0.941337	0.137916
MT 8 day + E2 10 nM	28	Fabp3	22.48	0.11384	5.76		-0.055	1.03886
MT 8 day + vehicle	25	Ppia	16.11	0.06496
MT 8 day + vehicle	26	Ppia	16.97	0.10911
MT 8 day + E2 10 nM	27	Ppia	16.49	0.02691
MT 8 day + E2 10 nM	28	Ppia	16.72	0.06933
exp. 3
Condition	sample ID	Gene	Mean Cq	Cq SD	ΔCq	mean ΔCq control	ΔΔCq	2-ΔΔCq	mean	sd
MT 8 day + vehicle	41	Fabp3	22.48	0.23512	6.22	6.06	0.16	0.895025	1.00616	0.157163
MT 8 day + vehicle	42	Fabp3	21.77	0.01405	5.9		-0.16	1.11729
MT 8 day + E2 10 nM	43	Fabp3	21.98	0.01002	5.82		-0.24	1.18099	1.08704	0.132865
MT 8 day + E2 10 nM	44	Fabp3	22.3	0.12193	6.07		0.01	0.993092
MT 8 day + vehicle	41	Ppia	16.26	0.05296
MT 8 day + vehicle	42	Ppia	15.87	0.14684
MT 8 day + E2 10 nM	43	Ppia	16.16	0.11302
MT 8 day + E2 10 nM	44	Ppia	16.23	0.03707
exp. 4
Condition	sample ID	Gene	Mean Cq	Cq SD	ΔCq	mean ΔCq control	ΔΔCq	2-ΔΔCq	mean	sd
MT 8 day + vehicle	57	Fabp3	22.65	0.14354	5.45	5.405	0.045	0.96929	1.00049	0.0441188
MT 8 day + vehicle	58	Fabp3	21.62	0.03982	5.36		-0.045	1.03168
MT 8 day + E2 10 nM	59	Fabp3	21.41	0.1307	4.57		-0.835	1.78386	2.15331	0.52248
MT 8 day + E2 10 nM	60	Fabp3	22.78	0.15116	4.07		-1.335	2.52275
MT 8 day + vehicle	57	Ppia	17.2	0.00624
MT 8 day + vehicle	58	Ppia	16.26	0.01221
MT 8 day + E2 10 nM	59	Ppia	16.84	0.02207
MT 8 day + E2 10 nM	60	Ppia	18.71	0.07447
exp. 5
Condition	sample ID	Gene	Mean Cq	Cq SD	ΔCq	mean ΔCq control	ΔΔCq	2-ΔΔCq	mean	sd
MT 8 day + vehicle	73	Fabp3	20.51	0.05525	4.82	4.955	-0.135	1.09809	1.00438	0.132528
MT 8 day + vehicle	74	Fabp3	20.67	0.12647	5.09		0.135	0.91067
MT 8 day + E2 10 nM	75	Fabp3	19.98	0.00085	3.99		-0.965	1.95206	2.07412	0.17262
MT 8 day + E2 10 nM	76	Fabp3	20.08	0.0788	3.82		-1.135	2.19619
MT 8 day + vehicle	73	Ppia	15.69	0.03585
MT 8 day + vehicle	74	Ppia	15.58	0.28221
MT 8 day + E2 10 nM	75	Ppia	15.99	0.07952
MT 8 day + E2 10 nM	76	Ppia	16.26	0.56098

## Sheet: E2+OXT
exp. 1
Condition	sample ID	Gene	Mean Cq	Cq SD	ΔCq	mean ΔCq control	ΔΔCq	2-ΔΔCq	mean	sd
MT 8 day + vehicle	9	Fabp3	22.88	0.01631	6.63	6.55	0.08	0.946058	1.00154	0.0784608
MT 8 day + vehicle	10	Fabp3	22.28	0.14352	6.47		-0.08	1.05702
MT 8 day + E2 10 nM + OXT 10 µM	11	Fabp3	23.54	0.06783	6.59		0.04	0.972655	1.1325	0.226061
MT 8 day + E2 10 nM + OXT 10 µM	12	Fabp3	22.93	0.01588	6.18		-0.37	1.29235
MT 8 day + vehicle	9	Ppia	16.25	0.01817
MT 8 day + vehicle	10	Ppia	15.81	0.02182
MT 8 day + E2 10 nM + OXT 10 µM	11	Ppia	16.95	0.03763
MT 8 day + E2 10 nM + OXT 10 µM	12	Ppia	16.75	0.12065
exp. 2
Condition	sample ID	Gene	Mean Cq	Cq SD	ΔCq	mean ΔCq control	ΔΔCq	2-ΔΔCq	mean	sd
MT 8 day + vehicle	25	Fabp3	23.58	0.05613	6.49	6.34	0.15	0.90125	1.00541	0.147304
MT 8 day + vehicle	26	Fabp3	22.71	0.00863	6.19		-0.15	1.10957
MT 8 day + E2 10 nM + OXT 10 µM	27	Fabp3	23.49	0.1108	6.54		0.2	0.870551	1.40793	0.75997
MT 8 day + E2 10 nM + OXT 10 µM	28	Fabp3	21.03	0.12665	5.38		-0.96	1.94531
MT 8 day + vehicle	25	Ppia	17.09	0.06721
MT 8 day + vehicle	26	Ppia	16.52	0.02332
MT 8 day + E2 10 nM + OXT 10 µM	27	Ppia	16.95	0.01854
MT 8 day + E2 10 nM + OXT 10 µM	28	Ppia	15.65	0.0827
exp. 3
Condition	sample ID	Gene	Mean Cq	Cq SD	ΔCq	mean ΔCq control	ΔΔCq	2-ΔΔCq	mean	sd
MT 8 day + vehicle	41	Fabp3	22.48	0.22778	5.79	5.94	-0.15	1.10957	1.00541	0.147304
MT 8 day + vehicle	42	Fabp3	22.44	0.33275	6.09		0.15	0.90125
MT 8 day + E2 10 nM + OXT 10 µM	43	Fabp3	21.71	0.03041	5.76		-0.18	1.13288	1.08767	0.0639353
MT 8 day + E2 10 nM + OXT 10 µM	44	Fabp3	22.27	0.04446	5.88		-0.06	1.04247
MT 8 day + vehicle	41	Ppia	16.69	0.03722
MT 8 day + vehicle	42	Ppia	16.35	0.02345
MT 8 day + E2 10 nM + OXT 10 µM	43	Ppia	15.95	0.10896
MT 8 day + E2 10 nM + OXT 10 µM	44	Ppia	16.39	0.11453
exp. 4
Condition	sample ID	Gene	Mean Cq	Cq SD	ΔCq	mean ΔCq control	ΔΔCq	2-ΔΔCq	mean	sd
MT 8 day + vehicle	57	Fabp3	21.64	0.04821	5.62	5.625	-0.005	1.00347	1.00001	0.0049013
MT 8 day + vehicle	58	Fabp3	21.71	0.03114	5.63		0.005	0.99654
MT 8 day + E2 10 nM + OXT 10 µM	59	Fabp3	22.68	0.02635	5.93		0.305	0.809442	0.856911	0.0671307
MT 8 day + E2 10 nM + OXT 10 µM	60	Fabp3	21.81	0.11039	5.77		0.145	0.904379
MT 8 day + vehicle	57	Ppia	16.02	0.08741
MT 8 day + vehicle	58	Ppia	16.08	0.08028
MT 8 day + E2 10 nM + OXT 10 µM	59	Ppia	16.75	0.07698
MT 8 day + E2 10 nM + OXT 10 µM	60	Ppia	16.04	0.15236
exp. 5
Condition	sample ID	Gene	Mean Cq	Cq SD	ΔCq	mean ΔCq control	ΔΔCq	2-ΔΔCq	mean	sd
MT 8 day + vehicle	73	Fabp3	22.77	0	6.54	6.26	0.28	0.823591	1.01889	0.276199
MT 8 day + vehicle	74	Fabp3	22.15	0.21414	5.98		-0.28	1.21419
MT 8 day + E2 10 nM + OXT 10 µM	75	Fabp3	23.34	0.06213	6.61		0.35	0.784584	0.920801	0.19264
MT 8 day + E2 10 nM + OXT 10 µM	76	Fabp3	22.2	0.03977	6.18		-0.08	1.05702
MT 8 day + vehicle	73	Ppia	16.23	0.08155
MT 8 day + vehicle	74	Ppia	16.17	0.04081
MT 8 day + E2 10 nM + OXT 10 µM	75	Ppia	16.73	0.00572
MT 8 day + E2 10 nM + OXT 10 µM	76	Ppia	16.02	0.11789

## Sheet: OXT
exp. 1
Condition	sample ID	Gene	Mean Cq	Cq SD	ΔCq	mean ΔCq control	ΔΔCq	2-ΔΔCq	mean	sd
MT 8 day + vehicle	9	Fabp3	22.18	0.00015	5.79	5.705	0.085	0.942785	1.00174	0.0833702
MT 8 day + vehicle	10	Fabp3	21.99	0.16623	5.62		-0.085	1.06069
MT 8 day + OXT 10 µM	11	Fabp3	22.25	0.03935	5.87		0.165	0.891929	1.01045	0.16761
MT 8 day + OXT 10 µM	12	Fabp3	22.36	0.03013	5.53		-0.175	1.12896
MT 8 day + vehicle	9	Ppia	16.39	0.16283
MT 8 day + vehicle	10	Ppia	16.37	0.19732
MT 8 day + OXT 10 µM	11	Ppia	16.38	0.17058
MT 8 day + OXT 10 µM	12	Ppia	16.83	0.2439
exp. 2
Condition	sample ID	Gene	Mean Cq	Cq SD	ΔCq	mean ΔCq control	ΔΔCq	2-ΔΔCq	mean	sd
MT 8 day + vehicle	25	Fabp3	22.01	0.03788	5.15	5.095	0.055	0.962594	1.00073	0.0539273
MT 8 day + vehicle	26	Fabp3	21.88	0.00453	5.04		-0.055	1.03886
MT 8 day + OXT 10 µM	27	Fabp3	21.74	0.16023	5.33		0.235	0.849685	1.02151	0.242998
MT 8 day + OXT 10 µM	28	Fabp3	20.68	0.12314	4.84		-0.255	1.19334
MT 8 day + vehicle	25	Ppia	16.86	0.04341
MT 8 day + vehicle	26	Ppia	16.84	0.08551
MT 8 day + OXT 10 µM	27	Ppia	16.41	0.28492
MT 8 day + OXT 10 µM	28	Ppia	15.84	0.08863
exp. 3
Condition	sample ID	Gene	Mean Cq	Cq SD	ΔCq	mean ΔCq control	ΔΔCq	2-ΔΔCq	mean	sd
MT 8 day + vehicle	41	Fabp3	23	0.25912	6.14	5.985	0.155	0.898132	1.00578	0.152232
MT 8 day + vehicle	42	Fabp3	23.05	0.06595	5.83		-0.155	1.11342
MT 8 day + OXT 10 µM	43	Fabp3	22.24	0.09814	5.81		-0.175	1.12896	0.99228	0.193301
MT 8 day + OXT 10 µM	44	Fabp3	22.99	0.11016	6.21		0.225	0.855595
MT 8 day + vehicle	41	Ppia	16.86	0.04766
MT 8 day + vehicle	42	Ppia	17.22	0.18906
MT 8 day + OXT 10 µM	43	Ppia	16.43	0.07107
MT 8 day + OXT 10 µM	44	Ppia	16.78	0.0312
exp. 4
Condition	sample ID	Gene	Mean Cq	Cq SD	ΔCq	mean ΔCq control	ΔΔCq	2-ΔΔCq	mean	sd
MT 8 day + vehicle	57	Fabp3	22.4	0.0551	6.1	6.03	0.07	0.952638	1.00118	0.068645
MT 8 day + vehicle	58	Fabp3	23.49	0.05236	5.96		-0.07	1.04972
MT 8 day + OXT 10 µM	59	Fabp3	22.96	0.04895	5.96		-0.07	1.04972	1.03184	0.0252842
MT 8 day + OXT 10 µM	60	Fabp3	23	0.05935	6.01		-0.02	1.01396
MT 8 day + vehicle	57	Ppia	16.3	0.06349
MT 8 day + vehicle	58	Ppia	17.53	0.06787
MT 8 day + OXT 10 µM	59	Ppia	17	0.08188
MT 8 day + OXT 10 µM	60	Ppia	16.99	0.00868
exp. 5
Condition	sample ID	Gene	Mean Cq	Cq SD	ΔCq	mean ΔCq control	ΔΔCq	2-ΔΔCq	mean	sd
MT 8 day + vehicle	73	Fabp3	22.42	0.04966	5.82	5.83	-0.01	1.00696	1.00002	0.00980266
MT 8 day + vehicle	74	Fabp3	22.25	0.20531	5.84		0.01	0.993092
MT 8 day + OXT 10 µM	75	Fabp3	21.51	0.12364	5.55		-0.28	1.21419	0.991316	0.315198
MT 8 day + OXT 10 µM	76	Fabp3	22.01	0.04199	6.21		0.38	0.768438
MT 8 day + vehicle	73	Ppia	16.6	0.08707
MT 8 day + vehicle	74	Ppia	16.41	0.04264
MT 8 day + OXT 10 µM	75	Ppia	15.96	0.00355
MT 8 day + OXT 10 µM	76	Ppia	15.8	0.06964
